# Supplementary material for: Promoter methylation of DNA damage repair (DDR) genes in human tumor entities: RBBP8/CtIP is almost exclusively methylated in bladder cancer
Source: Clin Epigenetics. 2018 Feb 6;10:15. doi: 10.1186/s13148-018-0447-6 (PMC5802064; doi:10.1186/s13148-018-0447-6)
Supplement: Supplementary file 11 — List of 177 DDR genes analyzed in this study. (XLS 1076 kb) [file 13148_2018_447_MOESM11_ESM.xls]

## Sheet: Tumour_Summary
	expr_only	methly_only	methly_and_expr
ACC	0	1	78
BLCA	0	5	363
BRCA	297	4	768
CESC	0	2	297
CHOL	0	0	35
COAD	7	15	250
DLBC	0	0	47
ESCA	0	1	181
GBM	93	83	46
HNSC	10	8	473
KICH	0	0	60
KIRC	170	1	270
KIRP	18	1	242
LGG	2	0	498
LIHC	0	5	355
LUAD	49	3	396
LUSC	98	0	337
MESO	0	0	82
OV	274	1	9
PAAD	0	3	152
PCPG	26	0	152
PRAD	0	1	475
READ	2	6	85
SARC	1	1	243
SKCM	0	1	100
STAD	38	32	356
TGCT	0	0	149
THCA	0	2	482
THYM	0	4	118
UCEC	5	238	166
UCS	0	0	56
UVM	0	0	80

## Sheet: Tumour_Samples
	barcode	disease	typeID	methyl_avail	expr_avail
1	TCGA-OR-A5J1-01	ACC	1	TRUE	TRUE
2	TCGA-OR-A5J2-01	ACC	1	TRUE	TRUE
3	TCGA-OR-A5J3-01	ACC	1	TRUE	TRUE
4	TCGA-OR-A5J5-01	ACC	1	TRUE	TRUE
5	TCGA-OR-A5J6-01	ACC	1	TRUE	TRUE
6	TCGA-OR-A5J7-01	ACC	1	TRUE	TRUE
7	TCGA-OR-A5J8-01	ACC	1	TRUE	TRUE
8	TCGA-OR-A5J9-01	ACC	1	TRUE	TRUE
9	TCGA-OR-A5JA-01	ACC	1	TRUE	TRUE
10	TCGA-OR-A5JB-01	ACC	1	TRUE	TRUE
11	TCGA-OR-A5JC-01	ACC	1	TRUE	TRUE
12	TCGA-OR-A5JD-01	ACC	1	TRUE	TRUE
13	TCGA-OR-A5JE-01	ACC	1	TRUE	TRUE
14	TCGA-OR-A5JF-01	ACC	1	TRUE	TRUE
15	TCGA-OR-A5JG-01	ACC	1	TRUE	TRUE
16	TCGA-OR-A5JI-01	ACC	1	TRUE	TRUE
17	TCGA-OR-A5JJ-01	ACC	1	TRUE	TRUE
18	TCGA-OR-A5JK-01	ACC	1	TRUE	TRUE
19	TCGA-OR-A5JL-01	ACC	1	TRUE	TRUE
20	TCGA-OR-A5JM-01	ACC	1	TRUE	TRUE
21	TCGA-OR-A5JO-01	ACC	1	TRUE	TRUE
22	TCGA-OR-A5JP-01	ACC	1	TRUE	TRUE
23	TCGA-OR-A5JQ-01	ACC	1	TRUE	TRUE
24	TCGA-OR-A5JR-01	ACC	1	TRUE	TRUE
25	TCGA-OR-A5JS-01	ACC	1	TRUE	TRUE
26	TCGA-OR-A5JT-01	ACC	1	TRUE	TRUE
27	TCGA-OR-A5JV-01	ACC	1	TRUE	TRUE
28	TCGA-OR-A5JW-01	ACC	1	TRUE	TRUE
29	TCGA-OR-A5JX-01	ACC	1	TRUE	TRUE
30	TCGA-OR-A5JY-01	ACC	1	TRUE	TRUE
31	TCGA-OR-A5JZ-01	ACC	1	TRUE	TRUE
32	TCGA-OR-A5K0-01	ACC	1	TRUE	TRUE
33	TCGA-OR-A5K1-01	ACC	1	TRUE	TRUE
34	TCGA-OR-A5K2-01	ACC	1	TRUE	TRUE
35	TCGA-OR-A5K3-01	ACC	1	TRUE	TRUE
36	TCGA-OR-A5K4-01	ACC	1	TRUE	TRUE
37	TCGA-OR-A5K5-01	ACC	1	TRUE	TRUE
38	TCGA-OR-A5K6-01	ACC	1	TRUE	TRUE
39	TCGA-OR-A5K8-01	ACC	1	TRUE	TRUE
40	TCGA-OR-A5K9-01	ACC	1	TRUE	TRUE
41	TCGA-OR-A5KO-01	ACC	1	TRUE	TRUE
42	TCGA-OR-A5KT-01	ACC	1	TRUE	TRUE
43	TCGA-OR-A5KU-01	ACC	1	TRUE	TRUE
44	TCGA-OR-A5KV-01	ACC	1	TRUE	TRUE
45	TCGA-OR-A5KW-01	ACC	1	TRUE	TRUE
46	TCGA-OR-A5KX-01	ACC	1	TRUE	TRUE
47	TCGA-OR-A5KY-01	ACC	1	TRUE	TRUE
48	TCGA-OR-A5KZ-01	ACC	1	TRUE	TRUE
49	TCGA-OR-A5L3-01	ACC	1	TRUE	TRUE
50	TCGA-OR-A5L4-01	ACC	1	TRUE	TRUE
51	TCGA-OR-A5L5-01	ACC	1	TRUE	TRUE
52	TCGA-OR-A5L6-01	ACC	1	TRUE	TRUE
53	TCGA-OR-A5L8-01	ACC	1	TRUE	TRUE
54	TCGA-OR-A5L9-01	ACC	1	TRUE	TRUE
55	TCGA-OR-A5LA-01	ACC	1	TRUE	TRUE
56	TCGA-OR-A5LB-01	ACC	1	TRUE	TRUE
57	TCGA-OR-A5LC-01	ACC	1	TRUE	TRUE
58	TCGA-OR-A5LD-01	ACC	1	TRUE	TRUE
59	TCGA-OR-A5LE-01	ACC	1	TRUE	TRUE
60	TCGA-OR-A5LG-01	ACC	1	TRUE	TRUE
61	TCGA-OR-A5LH-01	ACC	1	TRUE	TRUE
62	TCGA-OR-A5LJ-01	ACC	1	TRUE	TRUE
63	TCGA-OR-A5LK-01	ACC	1	TRUE	TRUE
64	TCGA-OR-A5LL-01	ACC	1	TRUE	TRUE
65	TCGA-OR-A5LM-01	ACC	1	TRUE	TRUE
66	TCGA-OR-A5LN-01	ACC	1	TRUE	TRUE
67	TCGA-OR-A5LO-01	ACC	1	TRUE	TRUE
68	TCGA-OR-A5LP-01	ACC	1	TRUE	TRUE
69	TCGA-OR-A5LR-01	ACC	1	TRUE	TRUE
70	TCGA-OR-A5LS-01	ACC	1	TRUE	TRUE
71	TCGA-OR-A5LT-01	ACC	1	TRUE	TRUE
72	TCGA-OU-A5PI-01	ACC	1	TRUE	TRUE
73	TCGA-P6-A5OF-01	ACC	1	TRUE	TRUE
74	TCGA-PA-A5YG-01	ACC	1	TRUE	TRUE
75	TCGA-PK-A5H8-01	ACC	1	TRUE	TRUE
76	TCGA-PK-A5H9-01	ACC	1	TRUE	TRUE
77	TCGA-PK-A5HA-01	ACC	1	TRUE	TRUE
78	TCGA-PK-A5HB-01	ACC	1	TRUE	TRUE
79	TCGA-2F-A9KO-01	BLCA	1	TRUE	TRUE
80	TCGA-2F-A9KP-01	BLCA	1	TRUE	TRUE
81	TCGA-2F-A9KQ-01	BLCA	1	TRUE	TRUE
82	TCGA-2F-A9KR-01	BLCA	1	TRUE	TRUE
83	TCGA-2F-A9KT-01	BLCA	1	TRUE	TRUE
84	TCGA-2F-A9KW-01	BLCA	1	TRUE	TRUE
85	TCGA-4Z-AA7M-01	BLCA	1	TRUE	TRUE
86	TCGA-4Z-AA7N-01	BLCA	1	TRUE	TRUE
87	TCGA-4Z-AA7O-01	BLCA	1	TRUE	TRUE
88	TCGA-4Z-AA7Q-01	BLCA	1	TRUE	TRUE
89	TCGA-4Z-AA7R-01	BLCA	1	TRUE	TRUE
90	TCGA-4Z-AA7S-01	BLCA	1	TRUE	TRUE
91	TCGA-4Z-AA7W-01	BLCA	1	TRUE	TRUE
92	TCGA-4Z-AA7Y-01	BLCA	1	TRUE	TRUE
93	TCGA-4Z-AA80-01	BLCA	1	TRUE	TRUE
94	TCGA-4Z-AA81-01	BLCA	1	TRUE	TRUE
95	TCGA-4Z-AA82-01	BLCA	1	TRUE	TRUE
96	TCGA-4Z-AA83-01	BLCA	1	TRUE	TRUE
97	TCGA-4Z-AA84-01	BLCA	1	TRUE	TRUE
98	TCGA-4Z-AA86-01	BLCA	1	TRUE	TRUE
99	TCGA-4Z-AA87-01	BLCA	1	TRUE	TRUE
100	TCGA-4Z-AA89-01	BLCA	1	TRUE	TRUE
101	TCGA-5N-A9KI-01	BLCA	1	TRUE	TRUE
102	TCGA-5N-A9KM-01	BLCA	1	TRUE	TRUE
103	TCGA-BL-A13I-01	BLCA	1	TRUE	TRUE
104	TCGA-BL-A13J-01	BLCA	1	TRUE	TRUE
105	TCGA-BL-A3JM-01	BLCA	1	TRUE	TRUE
106	TCGA-BL-A5ZZ-01	BLCA	1	TRUE	TRUE
107	TCGA-BT-A0S7-01	BLCA	1	TRUE	TRUE
108	TCGA-BT-A0YX-01	BLCA	1	TRUE	TRUE
109	TCGA-BT-A20J-01	BLCA	1	TRUE	TRUE
110	TCGA-BT-A20N-01	BLCA	1	TRUE	TRUE
111	TCGA-BT-A20O-01	BLCA	1	TRUE	TRUE
112	TCGA-BT-A20P-01	BLCA	1	TRUE	TRUE
113	TCGA-BT-A20Q-01	BLCA	1	TRUE	TRUE
114	TCGA-BT-A20R-01	BLCA	1	TRUE	TRUE
115	TCGA-BT-A20T-01	BLCA	1	TRUE	TRUE
116	TCGA-BT-A20U-01	BLCA	1	TRUE	TRUE
117	TCGA-BT-A20V-01	BLCA	1	TRUE	TRUE
118	TCGA-BT-A20W-01	BLCA	1	TRUE	TRUE
119	TCGA-BT-A20X-01	BLCA	1	TRUE	TRUE
120	TCGA-BT-A2LA-01	BLCA	1	TRUE	TRUE
121	TCGA-BT-A2LB-01	BLCA	1	TRUE	TRUE
122	TCGA-BT-A2LD-01	BLCA	1	TRUE	TRUE
123	TCGA-BT-A3PH-01	BLCA	1	TRUE	TRUE
124	TCGA-BT-A3PK-01	BLCA	1	TRUE	TRUE
125	TCGA-BT-A42E-01	BLCA	1	TRUE	TRUE
126	TCGA-BT-A42F-01	BLCA	1	TRUE	TRUE
127	TCGA-C4-A0F0-01	BLCA	1	TRUE	TRUE
128	TCGA-C4-A0F6-01	BLCA	1	TRUE	TRUE
129	TCGA-CF-A1HR-01	BLCA	1	TRUE	TRUE
130	TCGA-CF-A1HS-01	BLCA	1	TRUE	TRUE
131	TCGA-CF-A27C-01	BLCA	1	TRUE	TRUE
132	TCGA-CF-A3MF-01	BLCA	1	TRUE	TRUE
133	TCGA-CF-A3MG-01	BLCA	1	TRUE	TRUE
134	TCGA-CF-A3MH-01	BLCA	1	TRUE	TRUE
135	TCGA-CF-A3MI-01	BLCA	1	TRUE	TRUE
136	TCGA-CF-A47S-01	BLCA	1	TRUE	TRUE
137	TCGA-CF-A47T-01	BLCA	1	TRUE	TRUE
138	TCGA-CF-A47V-01	BLCA	1	TRUE	TRUE
139	TCGA-CF-A47W-01	BLCA	1	TRUE	TRUE
140	TCGA-CF-A47X-01	BLCA	1	TRUE	TRUE
141	TCGA-CF-A47Y-01	BLCA	1	TRUE	TRUE
142	TCGA-CF-A5U8-01	BLCA	1	TRUE	TRUE
143	TCGA-CF-A5UA-01	BLCA	1	TRUE	TRUE
144	TCGA-CF-A7I0-01	BLCA	1	TRUE	TRUE
145	TCGA-CF-A8HX-01	BLCA	1	TRUE	TRUE
146	TCGA-CF-A8HY-01	BLCA	1	TRUE	TRUE
147	TCGA-CF-A9FF-01	BLCA	1	TRUE	TRUE
148	TCGA-CF-A9FH-01	BLCA	1	TRUE	TRUE
149	TCGA-CF-A9FL-01	BLCA	1	TRUE	TRUE
150	TCGA-CU-A3QU-01	BLCA	1	TRUE	TRUE
151	TCGA-CU-A3YL-01	BLCA	1	TRUE	TRUE
152	TCGA-CU-A5W6-01	BLCA	1	TRUE	TRUE
153	TCGA-CU-A72E-01	BLCA	1	TRUE	TRUE
154	TCGA-DK-A1A3-01	BLCA	1	TRUE	TRUE
155	TCGA-DK-A1A6-01	BLCA	1	TRUE	TRUE
156	TCGA-DK-A1A7-01	BLCA	1	TRUE	TRUE
157	TCGA-DK-A1AB-01	BLCA	1	TRUE	TRUE
158	TCGA-DK-A1AC-01	BLCA	1	TRUE	TRUE
159	TCGA-DK-A1AD-01	BLCA	1	TRUE	TRUE
160	TCGA-DK-A1AE-01	BLCA	1	TRUE	TRUE
161	TCGA-DK-A1AF-01	BLCA	1	TRUE	TRUE
162	TCGA-DK-A1AG-01	BLCA	1	TRUE	TRUE
163	TCGA-DK-A2I1-01	BLCA	1	TRUE	TRUE
164	TCGA-DK-A2I2-01	BLCA	1	TRUE	TRUE
165	TCGA-DK-A2I4-01	BLCA	1	TRUE	TRUE
166	TCGA-DK-A3IK-01	BLCA	1	TRUE	TRUE
167	TCGA-DK-A3IL-01	BLCA	1	TRUE	TRUE
168	TCGA-DK-A3IM-01	BLCA	1	TRUE	TRUE
169	TCGA-DK-A3WW-01	BLCA	1	TRUE	TRUE
170	TCGA-DK-A3WX-01	BLCA	1	TRUE	TRUE
171	TCGA-DK-A3WY-01	BLCA	1	TRUE	TRUE
172	TCGA-DK-A3X1-01	BLCA	1	TRUE	TRUE
173	TCGA-DK-A3X2-01	BLCA	1	TRUE	TRUE
174	TCGA-DK-A6AV-01	BLCA	1	TRUE	TRUE
175	TCGA-DK-A6AW-01	BLCA	1	TRUE	TRUE
176	TCGA-DK-A6B0-01	BLCA	1	TRUE	TRUE
177	TCGA-DK-A6B1-01	BLCA	1	TRUE	TRUE
178	TCGA-DK-A6B5-01	BLCA	1	TRUE	TRUE
179	TCGA-DK-A6B6-01	BLCA	1	TRUE	TRUE
180	TCGA-DK-AA6L-01	BLCA	1	TRUE	TRUE
181	TCGA-DK-AA6M-01	BLCA	1	TRUE	TRUE
182	TCGA-DK-AA6P-01	BLCA	1	TRUE	TRUE
183	TCGA-DK-AA6Q-01	BLCA	1	TRUE	TRUE
184	TCGA-DK-AA6R-01	BLCA	1	TRUE	TRUE
185	TCGA-DK-AA6S-01	BLCA	1	TRUE	TRUE
186	TCGA-DK-AA6T-01	BLCA	1	TRUE	TRUE
187	TCGA-DK-AA6U-01	BLCA	1	TRUE	TRUE
188	TCGA-DK-AA6W-01	BLCA	1	TRUE	TRUE
189	TCGA-DK-AA6X-01	BLCA	1	TRUE	TRUE
190	TCGA-DK-AA71-01	BLCA	1	TRUE	TRUE
191	TCGA-DK-AA74-01	BLCA	1	TRUE	TRUE
192	TCGA-DK-AA75-01	BLCA	1	TRUE	TRUE
193	TCGA-DK-AA76-01	BLCA	1	TRUE	TRUE
194	TCGA-DK-AA77-01	BLCA	1	TRUE	TRUE
195	TCGA-E5-A2PC-01	BLCA	1	TRUE	TRUE
196	TCGA-E5-A4TZ-01	BLCA	1	TRUE	TRUE
197	TCGA-E5-A4U1-01	BLCA	1	TRUE	TRUE
198	TCGA-E7-A3X6-01	BLCA	1	TRUE	TRUE
199	TCGA-E7-A3Y1-01	BLCA	1	TRUE	TRUE
200	TCGA-E7-A4IJ-01	BLCA	1	TRUE	TRUE
201	TCGA-E7-A4XJ-01	BLCA	1	TRUE	TRUE
202	TCGA-E7-A519-01	BLCA	1	TRUE	TRUE
203	TCGA-E7-A541-01	BLCA	1	TRUE	TRUE
204	TCGA-E7-A5KE-01	BLCA	1	TRUE	TRUE
205	TCGA-E7-A5KF-01	BLCA	1	TRUE	TRUE
206	TCGA-E7-A677-01	BLCA	1	TRUE	TRUE
207	TCGA-E7-A678-01	BLCA	1	TRUE	TRUE
208	TCGA-E7-A6MD-01	BLCA	1	TRUE	TRUE
209	TCGA-E7-A6ME-01	BLCA	1	TRUE	TRUE
210	TCGA-E7-A6MF-01	BLCA	1	TRUE	TRUE
211	TCGA-E7-A7DU-01	BLCA	1	TRUE	TRUE
212	TCGA-E7-A7DV-01	BLCA	1	TRUE	TRUE
213	TCGA-E7-A7PW-01	BLCA	1	TRUE	TRUE
214	TCGA-E7-A7XN-01	BLCA	1	TRUE	TRUE
215	TCGA-E7-A85H-01	BLCA	1	TRUE	TRUE
216	TCGA-E7-A8O7-01	BLCA	1	TRUE	TRUE
217	TCGA-E7-A8O8-01	BLCA	1	TRUE	TRUE
218	TCGA-E7-A97P-01	BLCA	1	TRUE	TRUE
219	TCGA-E7-A97Q-01	BLCA	1	TRUE	TRUE
220	TCGA-FD-A3B3-01	BLCA	1	TRUE	TRUE
221	TCGA-FD-A3B4-01	BLCA	1	TRUE	TRUE
222	TCGA-FD-A3B5-01	BLCA	1	TRUE	TRUE
223	TCGA-FD-A3B8-01	BLCA	1	TRUE	TRUE
224	TCGA-FD-A3N5-01	BLCA	1	TRUE	TRUE
225	TCGA-FD-A3N6-01	BLCA	1	TRUE	TRUE
226	TCGA-FD-A3SJ-01	BLCA	1	TRUE	TRUE
227	TCGA-FD-A3SL-01	BLCA	1	TRUE	TRUE
228	TCGA-FD-A3SM-01	BLCA	1	TRUE	TRUE
229	TCGA-FD-A3SO-01	BLCA	1	TRUE	TRUE
230	TCGA-FD-A3SP-01	BLCA	1	TRUE	TRUE
231	TCGA-FD-A3SR-01	BLCA	1	TRUE	TRUE
232	TCGA-FD-A43N-01	BLCA	1	TRUE	TRUE
233	TCGA-FD-A43S-01	BLCA	1	TRUE	TRUE
234	TCGA-FD-A43U-01	BLCA	1	TRUE	TRUE
235	TCGA-FD-A43Y-01	BLCA	1	TRUE	TRUE
236	TCGA-FD-A5BR-01	BLCA	1	TRUE	TRUE
237	TCGA-FD-A5BS-01	BLCA	1	TRUE	TRUE
238	TCGA-FD-A5BT-01	BLCA	1	TRUE	TRUE
239	TCGA-FD-A5BU-01	BLCA	1	TRUE	TRUE
240	TCGA-FD-A5BV-01	BLCA	1	TRUE	TRUE
241	TCGA-FD-A5BX-01	BLCA	1	TRUE	TRUE
242	TCGA-FD-A5BY-01	BLCA	1	TRUE	TRUE
243	TCGA-FD-A5BZ-01	BLCA	1	TRUE	TRUE
244	TCGA-FD-A5C0-01	BLCA	1	TRUE	TRUE
245	TCGA-FD-A5C1-01	BLCA	1	TRUE	TRUE
246	TCGA-FD-A62N-01	BLCA	1	TRUE	TRUE
247	TCGA-FD-A62O-01	BLCA	1	TRUE	TRUE
248	TCGA-FD-A62P-01	BLCA	1	TRUE	TRUE
249	TCGA-FD-A62S-01	BLCA	1	TRUE	TRUE
250	TCGA-FD-A6TA-01	BLCA	1	TRUE	TRUE
251	TCGA-FD-A6TB-01	BLCA	1	TRUE	TRUE
252	TCGA-FD-A6TC-01	BLCA	1	TRUE	TRUE
253	TCGA-FD-A6TD-01	BLCA	1	TRUE	TRUE
254	TCGA-FD-A6TE-01	BLCA	1	TRUE	TRUE
255	TCGA-FD-A6TF-01	BLCA	1	TRUE	TRUE
256	TCGA-FD-A6TG-01	BLCA	1	TRUE	TRUE
257	TCGA-FD-A6TH-01	BLCA	1	TRUE	TRUE
258	TCGA-FD-A6TI-01	BLCA	1	TRUE	TRUE
259	TCGA-FD-A6TK-01	BLCA	1	TRUE	TRUE
260	TCGA-FJ-A3Z7-01	BLCA	1	TRUE	TRUE
261	TCGA-FJ-A3Z9-01	BLCA	1	TRUE	TRUE
262	TCGA-FJ-A3ZE-01	BLCA	1	TRUE	TRUE
263	TCGA-FJ-A3ZF-01	BLCA	1	TRUE	TRUE
264	TCGA-FJ-A871-01	BLCA	1	TRUE	TRUE
265	TCGA-FT-A3EE-01	BLCA	1	TRUE	TRUE
266	TCGA-FT-A61P-01	BLCA	1	TRUE	TRUE
267	TCGA-G2-A2EC-01	BLCA	1	TRUE	TRUE
268	TCGA-G2-A2EF-01	BLCA	1	TRUE	TRUE
269	TCGA-G2-A2EJ-01	BLCA	1	TRUE	TRUE
270	TCGA-G2-A2EK-01	BLCA	1	TRUE	TRUE
271	TCGA-G2-A2EL-01	BLCA	1	TRUE	TRUE
272	TCGA-G2-A2EO-01	BLCA	1	TRUE	TRUE
273	TCGA-G2-A3IB-01	BLCA	1	TRUE	TRUE
274	TCGA-G2-A3IE-01	BLCA	1	TRUE	TRUE
275	TCGA-G2-A3VY-01	BLCA	1	TRUE	TRUE
276	TCGA-G2-AA3B-01	BLCA	1	TRUE	TRUE
277	TCGA-G2-AA3C-01	BLCA	1	TRUE	TRUE
278	TCGA-G2-AA3D-01	BLCA	1	TRUE	TRUE
279	TCGA-G2-AA3F-01	BLCA	1	TRUE	TRUE
280	TCGA-GC-A3I6-01	BLCA	1	TRUE	TRUE
281	TCGA-GC-A3OO-01	BLCA	1	TRUE	TRUE
282	TCGA-GC-A3RC-01	BLCA	1	TRUE	TRUE
283	TCGA-GC-A3RD-01	BLCA	1	TRUE	TRUE
284	TCGA-GC-A4ZW-01	BLCA	1	TRUE	TRUE
285	TCGA-GC-A6I1-01	BLCA	1	TRUE	TRUE
286	TCGA-GC-A6I3-01	BLCA	1	TRUE	TRUE
287	TCGA-GD-A2C5-01	BLCA	1	TRUE	TRUE
288	TCGA-GD-A3OP-01	BLCA	1	TRUE	TRUE
289	TCGA-GD-A3OQ-01	BLCA	1	TRUE	TRUE
290	TCGA-GD-A3OS-01	BLCA	1	TRUE	TRUE
291	TCGA-GD-A6C6-01	BLCA	1	TRUE	TRUE
292	TCGA-GD-A76B-01	BLCA	1	TRUE	TRUE
293	TCGA-GU-A42Q-01	BLCA	1	TRUE	TRUE
294	TCGA-GU-A42R-01	BLCA	1	TRUE	TRUE
295	TCGA-GU-A762-01	BLCA	1	TRUE	TRUE
296	TCGA-GU-A763-01	BLCA	1	TRUE	TRUE
297	TCGA-GU-A764-01	BLCA	1	TRUE	TRUE
298	TCGA-GU-A766-01	BLCA	1	TRUE	TRUE
299	TCGA-GU-A767-01	BLCA	1	TRUE	TRUE
300	TCGA-GU-AATO-01	BLCA	1	TRUE	TRUE
301	TCGA-GU-AATP-01	BLCA	1	TRUE	TRUE
302	TCGA-GU-AATQ-01	BLCA	1	TRUE	TRUE
303	TCGA-GV-A3JV-01	BLCA	1	TRUE	TRUE
304	TCGA-GV-A3JW-01	BLCA	1	TRUE	TRUE
305	TCGA-GV-A3JX-01	BLCA	1	TRUE	TRUE
306	TCGA-GV-A3JZ-01	BLCA	1	TRUE	TRUE
307	TCGA-GV-A3QH-01	BLCA	1	TRUE	TRUE
308	TCGA-GV-A3QI-01	BLCA	1	TRUE	TRUE
309	TCGA-GV-A6ZA-01	BLCA	1	TRUE	TRUE
310	TCGA-H4-A2HO-01	BLCA	1	TRUE	TRUE
311	TCGA-H4-A2HQ-01	BLCA	1	TRUE	TRUE
312	TCGA-HQ-A2OE-01	BLCA	1	TRUE	TRUE
313	TCGA-HQ-A2OF-01	BLCA	1	TRUE	TRUE
314	TCGA-HQ-A5ND-01	BLCA	1	TRUE	TRUE
315	TCGA-HQ-A5NE-01	BLCA	1	TRUE	TRUE
316	TCGA-K4-A3WV-01	BLCA	1	TRUE	TRUE
317	TCGA-K4-A4AB-01	BLCA	1	TRUE	TRUE
318	TCGA-K4-A4AC-01	BLCA	1	TRUE	TRUE
319	TCGA-K4-A54R-01	BLCA	1	TRUE	TRUE
320	TCGA-K4-A5RH-01	BLCA	1	TRUE	TRUE
321	TCGA-K4-A5RI-01	BLCA	1	TRUE	TRUE
322	TCGA-K4-A5RJ-01	BLCA	1	TRUE	TRUE
323	TCGA-K4-A6FZ-01	BLCA	1	TRUE	TRUE
324	TCGA-K4-A6MB-01	BLCA	1	TRUE	TRUE
325	TCGA-K4-A83P-01	BLCA	1	TRUE	TRUE
326	TCGA-KQ-A41N-01	BLCA	1	TRUE	TRUE
327	TCGA-KQ-A41O-01	BLCA	1	TRUE	TRUE
328	TCGA-KQ-A41P-01	BLCA	1	TRUE	TRUE
329	TCGA-KQ-A41Q-01	BLCA	1	TRUE	TRUE
330	TCGA-KQ-A41R-01	BLCA	1	TRUE	TRUE
331	TCGA-KQ-A41S-01	BLCA	1	TRUE	TRUE
332	TCGA-LC-A66R-01	BLCA	1	TRUE	TRUE
333	TCGA-LT-A5Z6-01	BLCA	1	TRUE	TRUE
334	TCGA-LT-A8JT-01	BLCA	1	TRUE	TRUE
335	TCGA-MV-A51V-01	BLCA	1	TRUE	TRUE
336	TCGA-PQ-A6FI-01	BLCA	1	TRUE	TRUE
337	TCGA-PQ-A6FN-01	BLCA	1	TRUE	TRUE
338	TCGA-R3-A69X-01	BLCA	1	TRUE	TRUE
339	TCGA-S5-A6DX-01	BLCA	1	TRUE	TRUE
340	TCGA-S5-AA26-01	BLCA	1	TRUE	TRUE
341	TCGA-SY-A9G0-01	BLCA	1	TRUE	TRUE
342	TCGA-SY-A9G5-01	BLCA	1	TRUE	TRUE
343	TCGA-UY-A78K-01	BLCA	1	TRUE	TRUE
344	TCGA-UY-A78L-01	BLCA	1	TRUE	TRUE
345	TCGA-UY-A78M-01	BLCA	1	TRUE	TRUE
346	TCGA-UY-A78N-01	BLCA	1	TRUE	TRUE
347	TCGA-UY-A78O-01	BLCA	1	TRUE	TRUE
348	TCGA-UY-A78P-01	BLCA	1	TRUE	TRUE
349	TCGA-UY-A8OB-01	BLCA	1	TRUE	TRUE
350	TCGA-UY-A8OC-01	BLCA	1	TRUE	TRUE
351	TCGA-UY-A8OD-01	BLCA	1	TRUE	TRUE
352	TCGA-UY-A9PA-01	BLCA	1	TRUE	TRUE
353	TCGA-UY-A9PB-01	BLCA	1	TRUE	TRUE
354	TCGA-UY-A9PD-01	BLCA	1	TRUE	TRUE
355	TCGA-UY-A9PE-01	BLCA	1	TRUE	TRUE
356	TCGA-UY-A9PF-01	BLCA	1	TRUE	TRUE
357	TCGA-UY-A9PH-01	BLCA	1	TRUE	TRUE
358	TCGA-XF-A8HB-01	BLCA	1	TRUE	TRUE
359	TCGA-XF-A8HC-01	BLCA	1	TRUE	TRUE
360	TCGA-XF-A8HD-01	BLCA	1	TRUE	TRUE
361	TCGA-XF-A8HE-01	BLCA	1	TRUE	TRUE
362	TCGA-XF-A8HF-01	BLCA	1	TRUE	TRUE
363	TCGA-XF-A8HG-01	BLCA	1	TRUE	TRUE
364	TCGA-XF-A8HH-01	BLCA	1	TRUE	TRUE
365	TCGA-XF-A8HI-01	BLCA	1	TRUE	TRUE
366	TCGA-XF-A9SH-01	BLCA	1	TRUE	TRUE
367	TCGA-XF-A9SI-01	BLCA	1	TRUE	TRUE
368	TCGA-XF-A9SJ-01	BLCA	1	TRUE	TRUE
369	TCGA-XF-A9SK-01	BLCA	1	TRUE	TRUE
370	TCGA-XF-A9SL-01	BLCA	1	TRUE	TRUE
371	TCGA-XF-A9SM-01	BLCA	1	TRUE	TRUE
372	TCGA-XF-A9SP-01	BLCA	1	TRUE	TRUE
373	TCGA-XF-A9ST-01	BLCA	1	TRUE	TRUE
374	TCGA-XF-A9SU-01	BLCA	1	TRUE	TRUE
375	TCGA-XF-A9SV-01	BLCA	1	TRUE	TRUE
376	TCGA-XF-A9SW-01	BLCA	1	TRUE	TRUE
377	TCGA-XF-A9SX-01	BLCA	1	TRUE	TRUE
378	TCGA-XF-A9SY-01	BLCA	1	TRUE	TRUE
379	TCGA-XF-A9SZ-01	BLCA	1	TRUE	TRUE
380	TCGA-XF-A9T0-01	BLCA	1	TRUE	TRUE
381	TCGA-XF-A9T2-01	BLCA	1	TRUE	TRUE
382	TCGA-XF-A9T3-01	BLCA	1	TRUE	TRUE
383	TCGA-XF-A9T4-01	BLCA	1	TRUE	TRUE
384	TCGA-XF-A9T5-01	BLCA	1	TRUE	TRUE
385	TCGA-XF-A9T6-01	BLCA	1	TRUE	TRUE
386	TCGA-XF-A9T8-01	BLCA	1	TRUE	TRUE
387	TCGA-XF-AAME-01	BLCA	1	TRUE	TRUE
388	TCGA-XF-AAMG-01	BLCA	1	TRUE	TRUE
389	TCGA-XF-AAMH-01	BLCA	1	TRUE	TRUE
390	TCGA-XF-AAMJ-01	BLCA	1	TRUE	TRUE
391	TCGA-XF-AAML-01	BLCA	1	TRUE	TRUE
392	TCGA-XF-AAMQ-01	BLCA	1	TRUE	TRUE
393	TCGA-XF-AAMR-01	BLCA	1	TRUE	TRUE
394	TCGA-XF-AAMT-01	BLCA	1	TRUE	TRUE
395	TCGA-XF-AAMW-01	BLCA	1	TRUE	TRUE
396	TCGA-XF-AAMX-01	BLCA	1	TRUE	TRUE
397	TCGA-XF-AAMY-01	BLCA	1	TRUE	TRUE
398	TCGA-XF-AAMZ-01	BLCA	1	TRUE	TRUE
399	TCGA-XF-AAN0-01	BLCA	1	TRUE	TRUE
400	TCGA-XF-AAN1-01	BLCA	1	TRUE	TRUE
401	TCGA-XF-AAN2-01	BLCA	1	TRUE	TRUE
402	TCGA-XF-AAN3-01	BLCA	1	TRUE	TRUE
403	TCGA-XF-AAN4-01	BLCA	1	TRUE	TRUE
404	TCGA-XF-AAN5-01	BLCA	1	TRUE	TRUE
405	TCGA-XF-AAN7-01	BLCA	1	TRUE	TRUE
406	TCGA-XF-AAN8-01	BLCA	1	TRUE	TRUE
407	TCGA-YC-A89H-01	BLCA	1	TRUE	TRUE
408	TCGA-YC-A8S6-01	BLCA	1	TRUE	TRUE
409	TCGA-YC-A9TC-01	BLCA	1	TRUE	TRUE
410	TCGA-YF-AA3L-01	BLCA	1	TRUE	TRUE
411	TCGA-YF-AA3M-01	BLCA	1	TRUE	TRUE
412	TCGA-ZF-A9R0-01	BLCA	1	TRUE	TRUE
413	TCGA-ZF-A9R1-01	BLCA	1	TRUE	TRUE
414	TCGA-ZF-A9R2-01	BLCA	1	TRUE	TRUE
415	TCGA-ZF-A9R3-01	BLCA	1	TRUE	TRUE
416	TCGA-ZF-A9R4-01	BLCA	1	TRUE	TRUE
417	TCGA-ZF-A9R5-01	BLCA	1	TRUE	TRUE
418	TCGA-ZF-A9R7-01	BLCA	1	TRUE	TRUE
419	TCGA-ZF-A9R9-01	BLCA	1	TRUE	TRUE
420	TCGA-ZF-A9RC-01	BLCA	1	TRUE	TRUE
421	TCGA-ZF-A9RD-01	BLCA	1	TRUE	TRUE
422	TCGA-ZF-A9RE-01	BLCA	1	TRUE	TRUE
423	TCGA-ZF-A9RF-01	BLCA	1	TRUE	TRUE
424	TCGA-ZF-A9RL-01	BLCA	1	TRUE	TRUE
425	TCGA-ZF-A9RM-01	BLCA	1	TRUE	TRUE
426	TCGA-ZF-A9RN-01	BLCA	1	TRUE	TRUE
427	TCGA-ZF-AA4R-01	BLCA	1	TRUE	TRUE
428	TCGA-ZF-AA4T-01	BLCA	1	TRUE	TRUE
429	TCGA-ZF-AA4U-01	BLCA	1	TRUE	TRUE
430	TCGA-ZF-AA4V-01	BLCA	1	TRUE	TRUE
431	TCGA-ZF-AA4W-01	BLCA	1	TRUE	TRUE
432	TCGA-ZF-AA4X-01	BLCA	1	TRUE	TRUE
433	TCGA-ZF-AA51-01	BLCA	1	TRUE	TRUE
434	TCGA-ZF-AA52-01	BLCA	1	TRUE	TRUE
435	TCGA-ZF-AA53-01	BLCA	1	TRUE	TRUE
436	TCGA-ZF-AA54-01	BLCA	1	TRUE	TRUE
437	TCGA-ZF-AA56-01	BLCA	1	TRUE	TRUE
438	TCGA-ZF-AA58-01	BLCA	1	TRUE	TRUE
439	TCGA-ZF-AA5H-01	BLCA	1	TRUE	TRUE
440	TCGA-ZF-AA5N-01	BLCA	1	TRUE	TRUE
441	TCGA-ZF-AA5P-01	BLCA	1	TRUE	TRUE
442	TCGA-3C-AAAU-01	BRCA	1	TRUE	TRUE
443	TCGA-3C-AALI-01	BRCA	1	TRUE	TRUE
444	TCGA-3C-AALJ-01	BRCA	1	TRUE	TRUE
445	TCGA-3C-AALK-01	BRCA	1	TRUE	TRUE
446	TCGA-4H-AAAK-01	BRCA	1	TRUE	TRUE
447	TCGA-5L-AAT0-01	BRCA	1	TRUE	TRUE
448	TCGA-5T-A9QA-01	BRCA	1	TRUE	TRUE
449	TCGA-A1-A0SB-01	BRCA	1	TRUE	TRUE
450	TCGA-A1-A0SD-01	BRCA	1	FALSE	TRUE
451	TCGA-A1-A0SE-01	BRCA	1	TRUE	TRUE
452	TCGA-A1-A0SF-01	BRCA	1	TRUE	TRUE
453	TCGA-A1-A0SG-01	BRCA	1	TRUE	TRUE
454	TCGA-A1-A0SH-01	BRCA	1	TRUE	TRUE
455	TCGA-A1-A0SI-01	BRCA	1	TRUE	TRUE
456	TCGA-A1-A0SJ-01	BRCA	1	TRUE	TRUE
457	TCGA-A1-A0SK-01	BRCA	1	TRUE	TRUE
458	TCGA-A1-A0SM-01	BRCA	1	TRUE	TRUE
459	TCGA-A1-A0SN-01	BRCA	1	TRUE	TRUE
460	TCGA-A1-A0SO-01	BRCA	1	TRUE	TRUE
461	TCGA-A1-A0SP-01	BRCA	1	TRUE	TRUE
462	TCGA-A1-A0SQ-01	BRCA	1	TRUE	TRUE
463	TCGA-A2-A04N-01	BRCA	1	FALSE	TRUE
464	TCGA-A2-A04P-01	BRCA	1	FALSE	TRUE
465	TCGA-A2-A04Q-01	BRCA	1	FALSE	TRUE
466	TCGA-A2-A04R-01	BRCA	1	TRUE	TRUE
467	TCGA-A2-A04T-01	BRCA	1	FALSE	TRUE
468	TCGA-A2-A04U-01	BRCA	1	FALSE	TRUE
469	TCGA-A2-A04V-01	BRCA	1	FALSE	TRUE
470	TCGA-A2-A04W-01	BRCA	1	FALSE	TRUE
471	TCGA-A2-A04X-01	BRCA	1	FALSE	TRUE
472	TCGA-A2-A04Y-01	BRCA	1	FALSE	TRUE
473	TCGA-A2-A0CK-01	BRCA	1	TRUE	TRUE
474	TCGA-A2-A0CL-01	BRCA	1	FALSE	TRUE
475	TCGA-A2-A0CM-01	BRCA	1	FALSE	TRUE
476	TCGA-A2-A0CO-01	BRCA	1	TRUE	TRUE
477	TCGA-A2-A0CP-01	BRCA	1	FALSE	TRUE
478	TCGA-A2-A0CQ-01	BRCA	1	FALSE	TRUE
479	TCGA-A2-A0CR-01	BRCA	1	TRUE	TRUE
480	TCGA-A2-A0CS-01	BRCA	1	FALSE	TRUE
481	TCGA-A2-A0CT-01	BRCA	1	TRUE	TRUE
482	TCGA-A2-A0CU-01	BRCA	1	FALSE	TRUE
483	TCGA-A2-A0CV-01	BRCA	1	FALSE	TRUE
484	TCGA-A2-A0CW-01	BRCA	1	FALSE	TRUE
485	TCGA-A2-A0CX-01	BRCA	1	FALSE	TRUE
486	TCGA-A2-A0CY-01	BRCA	1	FALSE	TRUE
487	TCGA-A2-A0CZ-01	BRCA	1	FALSE	TRUE
488	TCGA-A2-A0D0-01	BRCA	1	FALSE	TRUE
489	TCGA-A2-A0D1-01	BRCA	1	FALSE	TRUE
490	TCGA-A2-A0D2-01	BRCA	1	FALSE	TRUE
491	TCGA-A2-A0D3-01	BRCA	1	FALSE	TRUE
492	TCGA-A2-A0D4-01	BRCA	1	FALSE	TRUE
493	TCGA-A2-A0EM-01	BRCA	1	FALSE	TRUE
494	TCGA-A2-A0EN-01	BRCA	1	TRUE	TRUE
495	TCGA-A2-A0EO-01	BRCA	1	FALSE	TRUE
496	TCGA-A2-A0EP-01	BRCA	1	TRUE	TRUE
497	TCGA-A2-A0EQ-01	BRCA	1	FALSE	TRUE
498	TCGA-A2-A0ER-01	BRCA	1	FALSE	TRUE
499	TCGA-A2-A0ES-01	BRCA	1	FALSE	TRUE
500	TCGA-A2-A0ET-01	BRCA	1	FALSE	TRUE
501	TCGA-A2-A0EU-01	BRCA	1	TRUE	TRUE
502	TCGA-A2-A0EV-01	BRCA	1	FALSE	TRUE
503	TCGA-A2-A0EW-01	BRCA	1	FALSE	TRUE
504	TCGA-A2-A0EX-01	BRCA	1	FALSE	TRUE
505	TCGA-A2-A0EY-01	BRCA	1	FALSE	TRUE
506	TCGA-A2-A0ST-01	BRCA	1	TRUE	TRUE
507	TCGA-A2-A0SU-01	BRCA	1	TRUE	TRUE
508	TCGA-A2-A0SV-01	BRCA	1	TRUE	TRUE
509	TCGA-A2-A0SW-01	BRCA	1	TRUE	TRUE
510	TCGA-A2-A0SX-01	BRCA	1	TRUE	TRUE
511	TCGA-A2-A0SY-01	BRCA	1	TRUE	TRUE
512	TCGA-A2-A0T0-01	BRCA	1	TRUE	TRUE
513	TCGA-A2-A0T1-01	BRCA	1	TRUE	TRUE
514	TCGA-A2-A0T2-01	BRCA	1	TRUE	TRUE
515	TCGA-A2-A0T3-01	BRCA	1	FALSE	TRUE
516	TCGA-A2-A0T4-01	BRCA	1	TRUE	TRUE
517	TCGA-A2-A0T5-01	BRCA	1	TRUE	TRUE
518	TCGA-A2-A0T6-01	BRCA	1	TRUE	TRUE
519	TCGA-A2-A0T7-01	BRCA	1	TRUE	TRUE
520	TCGA-A2-A0YC-01	BRCA	1	TRUE	TRUE
521	TCGA-A2-A0YD-01	BRCA	1	TRUE	TRUE
522	TCGA-A2-A0YE-01	BRCA	1	TRUE	TRUE
523	TCGA-A2-A0YF-01	BRCA	1	TRUE	TRUE
524	TCGA-A2-A0YG-01	BRCA	1	TRUE	TRUE
525	TCGA-A2-A0YH-01	BRCA	1	TRUE	TRUE
526	TCGA-A2-A0YI-01	BRCA	1	TRUE	TRUE
527	TCGA-A2-A0YJ-01	BRCA	1	TRUE	TRUE
528	TCGA-A2-A0YK-01	BRCA	1	TRUE	TRUE
529	TCGA-A2-A0YL-01	BRCA	1	TRUE	TRUE
530	TCGA-A2-A0YM-01	BRCA	1	TRUE	TRUE
531	TCGA-A2-A1FV-01	BRCA	1	TRUE	TRUE
532	TCGA-A2-A1FW-01	BRCA	1	TRUE	TRUE
533	TCGA-A2-A1FX-01	BRCA	1	TRUE	TRUE
534	TCGA-A2-A1FZ-01	BRCA	1	TRUE	TRUE
535	TCGA-A2-A1G0-01	BRCA	1	TRUE	TRUE
536	TCGA-A2-A1G1-01	BRCA	1	TRUE	TRUE
537	TCGA-A2-A1G4-01	BRCA	1	TRUE	TRUE
538	TCGA-A2-A1G6-01	BRCA	1	TRUE	TRUE
539	TCGA-A2-A259-01	BRCA	1	TRUE	TRUE
540	TCGA-A2-A25A-01	BRCA	1	TRUE	TRUE
541	TCGA-A2-A25B-01	BRCA	1	TRUE	TRUE
542	TCGA-A2-A25C-01	BRCA	1	TRUE	TRUE
543	TCGA-A2-A25D-01	BRCA	1	TRUE	TRUE
544	TCGA-A2-A25E-01	BRCA	1	TRUE	TRUE
545	TCGA-A2-A25F-01	BRCA	1	TRUE	TRUE
546	TCGA-A2-A3KC-01	BRCA	1	TRUE	TRUE
547	TCGA-A2-A3KD-01	BRCA	1	TRUE	TRUE
548	TCGA-A2-A3XS-01	BRCA	1	TRUE	TRUE
549	TCGA-A2-A3XT-01	BRCA	1	TRUE	TRUE
550	TCGA-A2-A3XU-01	BRCA	1	TRUE	TRUE
551	TCGA-A2-A3XV-01	BRCA	1	TRUE	TRUE
552	TCGA-A2-A3XW-01	BRCA	1	TRUE	TRUE
553	TCGA-A2-A3XX-01	BRCA	1	TRUE	TRUE
554	TCGA-A2-A3XY-01	BRCA	1	TRUE	TRUE
555	TCGA-A2-A3XZ-01	BRCA	1	TRUE	TRUE
556	TCGA-A2-A3Y0-01	BRCA	1	TRUE	TRUE
557	TCGA-A2-A4RW-01	BRCA	1	TRUE	TRUE
558	TCGA-A2-A4RX-01	BRCA	1	TRUE	TRUE
559	TCGA-A2-A4RY-01	BRCA	1	TRUE	TRUE
560	TCGA-A2-A4S0-01	BRCA	1	TRUE	TRUE
561	TCGA-A2-A4S1-01	BRCA	1	TRUE	TRUE
562	TCGA-A2-A4S2-01	BRCA	1	TRUE	TRUE
563	TCGA-A2-A4S3-01	BRCA	1	TRUE	TRUE
564	TCGA-A7-A0CE-01	BRCA	1	FALSE	TRUE
565	TCGA-A7-A0CG-01	BRCA	1	FALSE	TRUE
566	TCGA-A7-A0CH-01	BRCA	1	FALSE	TRUE
567	TCGA-A7-A0CJ-01	BRCA	1	FALSE	TRUE
568	TCGA-A7-A0D9-01	BRCA	1	TRUE	TRUE
569	TCGA-A7-A0DA-01	BRCA	1	FALSE	TRUE
570	TCGA-A7-A0DB-01	BRCA	1	FALSE	TRUE
571	TCGA-A7-A13D-01	BRCA	1	TRUE	TRUE
572	TCGA-A7-A13E-01	BRCA	1	TRUE	TRUE
573	TCGA-A7-A13F-01	BRCA	1	TRUE	TRUE
574	TCGA-A7-A13G-01	BRCA	1	TRUE	TRUE
575	TCGA-A7-A13H-01	BRCA	1	TRUE	TRUE
576	TCGA-A7-A26E-01	BRCA	1	TRUE	TRUE
577	TCGA-A7-A26F-01	BRCA	1	TRUE	TRUE
578	TCGA-A7-A26G-01	BRCA	1	TRUE	TRUE
579	TCGA-A7-A26H-01	BRCA	1	TRUE	TRUE
580	TCGA-A7-A26I-01	BRCA	1	TRUE	TRUE
581	TCGA-A7-A26J-01	BRCA	1	TRUE	TRUE
582	TCGA-A7-A2KD-01	BRCA	1	TRUE	TRUE
583	TCGA-A7-A3IY-01	BRCA	1	TRUE	TRUE
584	TCGA-A7-A3IZ-01	BRCA	1	TRUE	TRUE
585	TCGA-A7-A3J0-01	BRCA	1	TRUE	TRUE
586	TCGA-A7-A3J1-01	BRCA	1	TRUE	TRUE
587	TCGA-A7-A3RF-01	BRCA	1	TRUE	TRUE
588	TCGA-A7-A425-01	BRCA	1	TRUE	TRUE
589	TCGA-A7-A426-01	BRCA	1	TRUE	TRUE
590	TCGA-A7-A4SA-01	BRCA	1	TRUE	TRUE
591	TCGA-A7-A4SB-01	BRCA	1	TRUE	TRUE
592	TCGA-A7-A4SC-01	BRCA	1	TRUE	TRUE
593	TCGA-A7-A4SD-01	BRCA	1	TRUE	TRUE
594	TCGA-A7-A4SE-01	BRCA	1	TRUE	TRUE
595	TCGA-A7-A4SF-01	BRCA	1	TRUE	TRUE
596	TCGA-A7-A56D-01	BRCA	1	TRUE	TRUE
597	TCGA-A7-A5ZV-01	BRCA	1	TRUE	TRUE
598	TCGA-A7-A5ZW-01	BRCA	1	TRUE	TRUE
599	TCGA-A7-A5ZX-01	BRCA	1	TRUE	TRUE
600	TCGA-A7-A6VV-01	BRCA	1	TRUE	TRUE
601	TCGA-A7-A6VW-01	BRCA	1	TRUE	TRUE
602	TCGA-A7-A6VX-01	BRCA	1	TRUE	TRUE
603	TCGA-A7-A6VY-01	BRCA	1	TRUE	TRUE
604	TCGA-A8-A06N-01	BRCA	1	FALSE	TRUE
605	TCGA-A8-A06O-01	BRCA	1	FALSE	TRUE
606	TCGA-A8-A06P-01	BRCA	1	FALSE	TRUE
607	TCGA-A8-A06Q-01	BRCA	1	FALSE	TRUE
608	TCGA-A8-A06R-01	BRCA	1	FALSE	TRUE
609	TCGA-A8-A06X-01	BRCA	1	FALSE	TRUE
610	TCGA-A8-A06Y-01	BRCA	1	FALSE	TRUE
611	TCGA-A8-A06Z-01	BRCA	1	FALSE	TRUE
612	TCGA-A8-A075-01	BRCA	1	TRUE	TRUE
613	TCGA-A8-A076-01	BRCA	1	FALSE	TRUE
614	TCGA-A8-A079-01	BRCA	1	FALSE	TRUE
615	TCGA-A8-A07B-01	BRCA	1	FALSE	TRUE
616	TCGA-A8-A07C-01	BRCA	1	FALSE	TRUE
617	TCGA-A8-A07F-01	BRCA	1	FALSE	TRUE
618	TCGA-A8-A07G-01	BRCA	1	FALSE	TRUE
619	TCGA-A8-A07I-01	BRCA	1	FALSE	TRUE
620	TCGA-A8-A07J-01	BRCA	1	FALSE	TRUE
621	TCGA-A8-A07L-01	BRCA	1	FALSE	TRUE
622	TCGA-A8-A07O-01	BRCA	1	FALSE	TRUE
623	TCGA-A8-A07P-01	BRCA	1	FALSE	TRUE
624	TCGA-A8-A07R-01	BRCA	1	FALSE	TRUE
625	TCGA-A8-A07S-01	BRCA	1	FALSE	TRUE
626	TCGA-A8-A07U-01	BRCA	1	FALSE	TRUE
627	TCGA-A8-A07W-01	BRCA	1	FALSE	TRUE
628	TCGA-A8-A07Z-01	BRCA	1	FALSE	TRUE
629	TCGA-A8-A081-01	BRCA	1	FALSE	TRUE
630	TCGA-A8-A082-01	BRCA	1	FALSE	TRUE
631	TCGA-A8-A083-01	BRCA	1	FALSE	TRUE
632	TCGA-A8-A085-01	BRCA	1	FALSE	TRUE
633	TCGA-A8-A086-01	BRCA	1	FALSE	TRUE
634	TCGA-A8-A08A-01	BRCA	1	FALSE	TRUE
635	TCGA-A8-A08B-01	BRCA	1	FALSE	TRUE
636	TCGA-A8-A08C-01	BRCA	1	FALSE	TRUE
637	TCGA-A8-A08G-01	BRCA	1	FALSE	TRUE
638	TCGA-A8-A08H-01	BRCA	1	FALSE	TRUE
639	TCGA-A8-A08I-01	BRCA	1	FALSE	TRUE
640	TCGA-A8-A08J-01	BRCA	1	FALSE	TRUE
641	TCGA-A8-A08L-01	BRCA	1	FALSE	TRUE
642	TCGA-A8-A08O-01	BRCA	1	TRUE	TRUE
643	TCGA-A8-A08P-01	BRCA	1	FALSE	TRUE
644	TCGA-A8-A08R-01	BRCA	1	FALSE	TRUE
645	TCGA-A8-A08T-01	BRCA	1	FALSE	TRUE
646	TCGA-A8-A08X-01	BRCA	1	FALSE	TRUE
647	TCGA-A8-A08Z-01	BRCA	1	FALSE	TRUE
648	TCGA-A8-A090-01	BRCA	1	FALSE	TRUE
649	TCGA-A8-A092-01	BRCA	1	FALSE	TRUE
650	TCGA-A8-A094-01	BRCA	1	FALSE	TRUE
651	TCGA-A8-A095-01	BRCA	1	FALSE	TRUE
652	TCGA-A8-A096-01	BRCA	1	FALSE	TRUE
653	TCGA-A8-A097-01	BRCA	1	FALSE	TRUE
654	TCGA-A8-A099-01	BRCA	1	FALSE	TRUE
655	TCGA-A8-A09A-01	BRCA	1	FALSE	TRUE
656	TCGA-A8-A09B-01	BRCA	1	FALSE	TRUE
657	TCGA-A8-A09D-01	BRCA	1	FALSE	TRUE
658	TCGA-A8-A09G-01	BRCA	1	FALSE	TRUE
659	TCGA-A8-A09M-01	BRCA	1	FALSE	TRUE
660	TCGA-A8-A09N-01	BRCA	1	FALSE	TRUE
661	TCGA-A8-A09Q-01	BRCA	1	FALSE	TRUE
662	TCGA-A8-A09R-01	BRCA	1	FALSE	TRUE
663	TCGA-A8-A09T-01	BRCA	1	FALSE	TRUE
664	TCGA-A8-A09V-01	BRCA	1	FALSE	TRUE
665	TCGA-A8-A09W-01	BRCA	1	FALSE	TRUE
666	TCGA-A8-A09X-01	BRCA	1	FALSE	TRUE
667	TCGA-A8-A09Z-01	BRCA	1	FALSE	TRUE
668	TCGA-A8-A0A1-01	BRCA	1	FALSE	TRUE
669	TCGA-A8-A0A2-01	BRCA	1	FALSE	TRUE
670	TCGA-A8-A0A4-01	BRCA	1	FALSE	TRUE
671	TCGA-A8-A0A6-01	BRCA	1	TRUE	TRUE
672	TCGA-A8-A0A7-01	BRCA	1	FALSE	TRUE
673	TCGA-A8-A0A9-01	BRCA	1	FALSE	TRUE
674	TCGA-A8-A0AB-01	BRCA	1	FALSE	TRUE
675	TCGA-A8-A0AD-01	BRCA	1	TRUE	TRUE
676	TCGA-AC-A23C-01	BRCA	1	TRUE	TRUE
677	TCGA-AC-A23E-01	BRCA	1	TRUE	TRUE
678	TCGA-AC-A23G-01	BRCA	1	TRUE	TRUE
679	TCGA-AC-A23H-01	BRCA	1	TRUE	TRUE
680	TCGA-AC-A2B8-01	BRCA	1	TRUE	TRUE
681	TCGA-AC-A2BK-01	BRCA	1	TRUE	TRUE
682	TCGA-AC-A2BM-01	BRCA	1	TRUE	TRUE
683	TCGA-AC-A2FB-01	BRCA	1	TRUE	TRUE
684	TCGA-AC-A2FE-01	BRCA	1	TRUE	TRUE
685	TCGA-AC-A2FF-01	BRCA	1	TRUE	TRUE
686	TCGA-AC-A2FG-01	BRCA	1	TRUE	TRUE
687	TCGA-AC-A2FK-01	BRCA	1	TRUE	TRUE
688	TCGA-AC-A2FM-01	BRCA	1	TRUE	TRUE
689	TCGA-AC-A2FO-01	BRCA	1	TRUE	TRUE
690	TCGA-AC-A2QH-01	BRCA	1	TRUE	TRUE
691	TCGA-AC-A2QI-01	BRCA	1	TRUE	TRUE
692	TCGA-AC-A2QJ-01	BRCA	1	TRUE	TRUE
693	TCGA-AC-A3BB-01	BRCA	1	TRUE	TRUE
694	TCGA-AC-A3EH-01	BRCA	1	TRUE	TRUE
695	TCGA-AC-A3HN-01	BRCA	1	TRUE	TRUE
696	TCGA-AC-A3OD-01	BRCA	1	TRUE	TRUE
697	TCGA-AC-A3QP-01	BRCA	1	TRUE	TRUE
698	TCGA-AC-A3QQ-01	BRCA	1	TRUE	TRUE
699	TCGA-AC-A3TM-01	BRCA	1	TRUE	TRUE
700	TCGA-AC-A3TN-01	BRCA	1	TRUE	TRUE
701	TCGA-AC-A3W5-01	BRCA	1	TRUE	TRUE
702	TCGA-AC-A3W6-01	BRCA	1	TRUE	TRUE
703	TCGA-AC-A3W7-01	BRCA	1	TRUE	TRUE
704	TCGA-AC-A3YI-01	BRCA	1	TRUE	TRUE
705	TCGA-AC-A3YJ-01	BRCA	1	TRUE	TRUE
706	TCGA-AC-A4ZE-01	BRCA	1	TRUE	TRUE
707	TCGA-AC-A5EH-01	BRCA	1	TRUE	TRUE
708	TCGA-AC-A5XS-01	BRCA	1	TRUE	TRUE
709	TCGA-AC-A5XU-01	BRCA	1	TRUE	TRUE
710	TCGA-AC-A62V-01	BRCA	1	TRUE	TRUE
711	TCGA-AC-A62X-01	BRCA	1	TRUE	TRUE
712	TCGA-AC-A62Y-01	BRCA	1	TRUE	TRUE
713	TCGA-AC-A6IV-01	BRCA	1	TRUE	TRUE
714	TCGA-AC-A6IW-01	BRCA	1	TRUE	TRUE
715	TCGA-AC-A6IX-01	BRCA	1	TRUE	TRUE
716	TCGA-AC-A6NO-01	BRCA	1	TRUE	TRUE
717	TCGA-AC-A7VB-01	BRCA	1	TRUE	TRUE
718	TCGA-AC-A7VC-01	BRCA	1	TRUE	TRUE
719	TCGA-AC-A8OP-01	BRCA	1	TRUE	TRUE
720	TCGA-AC-A8OQ-01	BRCA	1	TRUE	TRUE
721	TCGA-AC-A8OR-01	BRCA	1	TRUE	TRUE
722	TCGA-AC-A8OS-01	BRCA	1	TRUE	TRUE
723	TCGA-AN-A03X-01	BRCA	1	FALSE	TRUE
724	TCGA-AN-A03Y-01	BRCA	1	FALSE	TRUE
725	TCGA-AN-A041-01	BRCA	1	FALSE	TRUE
726	TCGA-AN-A046-01	BRCA	1	FALSE	TRUE
727	TCGA-AN-A049-01	BRCA	1	FALSE	TRUE
728	TCGA-AN-A04A-01	BRCA	1	FALSE	TRUE
729	TCGA-AN-A04C-01	BRCA	1	FALSE	TRUE
730	TCGA-AN-A04D-01	BRCA	1	FALSE	TRUE
731	TCGA-AN-A0AJ-01	BRCA	1	FALSE	TRUE
732	TCGA-AN-A0AK-01	BRCA	1	FALSE	TRUE
733	TCGA-AN-A0AL-01	BRCA	1	FALSE	TRUE
734	TCGA-AN-A0AM-01	BRCA	1	FALSE	TRUE
735	TCGA-AN-A0AR-01	BRCA	1	FALSE	TRUE
736	TCGA-AN-A0AS-01	BRCA	1	FALSE	TRUE
737	TCGA-AN-A0AT-01	BRCA	1	FALSE	TRUE
738	TCGA-AN-A0FD-01	BRCA	1	FALSE	TRUE
739	TCGA-AN-A0FF-01	BRCA	1	FALSE	TRUE
740	TCGA-AN-A0FJ-01	BRCA	1	FALSE	TRUE
741	TCGA-AN-A0FK-01	BRCA	1	FALSE	TRUE
742	TCGA-AN-A0FL-01	BRCA	1	FALSE	TRUE
743	TCGA-AN-A0FN-01	BRCA	1	FALSE	TRUE
744	TCGA-AN-A0FS-01	BRCA	1	FALSE	TRUE
745	TCGA-AN-A0FT-01	BRCA	1	FALSE	TRUE
746	TCGA-AN-A0FV-01	BRCA	1	FALSE	TRUE
747	TCGA-AN-A0FW-01	BRCA	1	FALSE	TRUE
748	TCGA-AN-A0FX-01	BRCA	1	FALSE	TRUE
749	TCGA-AN-A0FY-01	BRCA	1	FALSE	TRUE
750	TCGA-AN-A0FZ-01	BRCA	1	FALSE	TRUE
751	TCGA-AN-A0G0-01	BRCA	1	FALSE	TRUE
752	TCGA-AN-A0XL-01	BRCA	1	TRUE	TRUE
753	TCGA-AN-A0XN-01	BRCA	1	TRUE	TRUE
754	TCGA-AN-A0XO-01	BRCA	1	TRUE	TRUE
755	TCGA-AN-A0XP-01	BRCA	1	TRUE	TRUE
756	TCGA-AN-A0XR-01	BRCA	1	TRUE	TRUE
757	TCGA-AN-A0XS-01	BRCA	1	TRUE	TRUE
758	TCGA-AN-A0XT-01	BRCA	1	TRUE	TRUE
759	TCGA-AN-A0XU-01	BRCA	1	TRUE	TRUE
760	TCGA-AN-A0XV-01	BRCA	1	TRUE	TRUE
761	TCGA-AN-A0XW-01	BRCA	1	TRUE	TRUE
762	TCGA-AO-A03L-01	BRCA	1	TRUE	TRUE
763	TCGA-AO-A03M-01	BRCA	1	TRUE	TRUE
764	TCGA-AO-A03N-01	BRCA	1	TRUE	TRUE
765	TCGA-AO-A03O-01	BRCA	1	FALSE	TRUE
766	TCGA-AO-A03P-01	BRCA	1	FALSE	TRUE
767	TCGA-AO-A03R-01	BRCA	1	FALSE	TRUE
768	TCGA-AO-A03T-01	BRCA	1	FALSE	TRUE
769	TCGA-AO-A03U-01	BRCA	1	TRUE	TRUE
770	TCGA-AO-A03V-01	BRCA	1	FALSE	TRUE
771	TCGA-AO-A0J2-01	BRCA	1	FALSE	TRUE
772	TCGA-AO-A0J3-01	BRCA	1	FALSE	TRUE
773	TCGA-AO-A0J4-01	BRCA	1	FALSE	TRUE
774	TCGA-AO-A0J6-01	BRCA	1	FALSE	TRUE
775	TCGA-AO-A0J7-01	BRCA	1	FALSE	TRUE
776	TCGA-AO-A0J8-01	BRCA	1	FALSE	TRUE
777	TCGA-AO-A0J9-01	BRCA	1	FALSE	TRUE
778	TCGA-AO-A0JA-01	BRCA	1	TRUE	TRUE
779	TCGA-AO-A0JB-01	BRCA	1	TRUE	TRUE
780	TCGA-AO-A0JC-01	BRCA	1	TRUE	TRUE
781	TCGA-AO-A0JD-01	BRCA	1	TRUE	TRUE
782	TCGA-AO-A0JE-01	BRCA	1	TRUE	TRUE
783	TCGA-AO-A0JF-01	BRCA	1	TRUE	TRUE
784	TCGA-AO-A0JG-01	BRCA	1	TRUE	TRUE
785	TCGA-AO-A0JJ-01	BRCA	1	TRUE	TRUE
786	TCGA-AO-A0JL-01	BRCA	1	TRUE	TRUE
787	TCGA-AO-A0JM-01	BRCA	1	TRUE	TRUE
788	TCGA-AO-A124-01	BRCA	1	TRUE	TRUE
789	TCGA-AO-A125-01	BRCA	1	TRUE	TRUE
790	TCGA-AO-A126-01	BRCA	1	TRUE	TRUE
791	TCGA-AO-A128-01	BRCA	1	TRUE	TRUE
792	TCGA-AO-A129-01	BRCA	1	TRUE	TRUE
793	TCGA-AO-A12A-01	BRCA	1	FALSE	TRUE
794	TCGA-AO-A12B-01	BRCA	1	TRUE	TRUE
795	TCGA-AO-A12C-01	BRCA	1	TRUE	TRUE
796	TCGA-AO-A12D-01	BRCA	1	FALSE	TRUE
797	TCGA-AO-A12E-01	BRCA	1	TRUE	TRUE
798	TCGA-AO-A12F-01	BRCA	1	FALSE	TRUE
799	TCGA-AO-A12G-01	BRCA	1	TRUE	TRUE
800	TCGA-AO-A12H-01	BRCA	1	FALSE	TRUE
801	TCGA-AO-A1KO-01	BRCA	1	TRUE	TRUE
802	TCGA-AO-A1KP-01	BRCA	1	TRUE	TRUE
803	TCGA-AO-A1KQ-01	BRCA	1	TRUE	TRUE
804	TCGA-AO-A1KR-01	BRCA	1	TRUE	TRUE
805	TCGA-AO-A1KS-01	BRCA	1	TRUE	TRUE
806	TCGA-AO-A1KT-01	BRCA	1	TRUE	TRUE
807	TCGA-AQ-A04H-01	BRCA	1	TRUE	TRUE
808	TCGA-AQ-A04J-01	BRCA	1	FALSE	TRUE
809	TCGA-AQ-A04L-01	BRCA	1	TRUE	TRUE
810	TCGA-AQ-A1H2-01	BRCA	1	TRUE	TRUE
811	TCGA-AQ-A1H3-01	BRCA	1	TRUE	TRUE
812	TCGA-AQ-A54N-01	BRCA	1	TRUE	TRUE
813	TCGA-AQ-A54O-01	BRCA	1	TRUE	TRUE
814	TCGA-AQ-A7U7-01	BRCA	1	TRUE	TRUE
815	TCGA-AR-A0TP-01	BRCA	1	TRUE	TRUE
816	TCGA-AR-A0TQ-01	BRCA	1	TRUE	TRUE
817	TCGA-AR-A0TR-01	BRCA	1	TRUE	TRUE
818	TCGA-AR-A0TS-01	BRCA	1	FALSE	TRUE
819	TCGA-AR-A0TT-01	BRCA	1	TRUE	TRUE
820	TCGA-AR-A0TU-01	BRCA	1	TRUE	TRUE
821	TCGA-AR-A0TV-01	BRCA	1	TRUE	TRUE
822	TCGA-AR-A0TW-01	BRCA	1	TRUE	TRUE
823	TCGA-AR-A0TX-01	BRCA	1	TRUE	TRUE
824	TCGA-AR-A0TY-01	BRCA	1	FALSE	TRUE
825	TCGA-AR-A0TZ-01	BRCA	1	TRUE	TRUE
826	TCGA-AR-A0U0-01	BRCA	1	TRUE	TRUE
827	TCGA-AR-A0U2-01	BRCA	1	TRUE	TRUE
828	TCGA-AR-A0U3-01	BRCA	1	TRUE	TRUE
829	TCGA-AR-A0U4-01	BRCA	1	TRUE	TRUE
830	TCGA-AR-A1AH-01	BRCA	1	FALSE	TRUE
831	TCGA-AR-A1AI-01	BRCA	1	TRUE	TRUE
832	TCGA-AR-A1AJ-01	BRCA	1	TRUE	TRUE
833	TCGA-AR-A1AK-01	BRCA	1	TRUE	TRUE
834	TCGA-AR-A1AL-01	BRCA	1	TRUE	TRUE
835	TCGA-AR-A1AM-01	BRCA	1	TRUE	TRUE
836	TCGA-AR-A1AN-01	BRCA	1	TRUE	TRUE
837	TCGA-AR-A1AO-01	BRCA	1	TRUE	TRUE
838	TCGA-AR-A1AP-01	BRCA	1	TRUE	TRUE
839	TCGA-AR-A1AQ-01	BRCA	1	TRUE	TRUE
840	TCGA-AR-A1AR-01	BRCA	1	TRUE	TRUE
841	TCGA-AR-A1AS-01	BRCA	1	TRUE	TRUE
842	TCGA-AR-A1AT-01	BRCA	1	TRUE	TRUE
843	TCGA-AR-A1AU-01	BRCA	1	TRUE	TRUE
844	TCGA-AR-A1AV-01	BRCA	1	TRUE	TRUE
845	TCGA-AR-A1AW-01	BRCA	1	TRUE	TRUE
846	TCGA-AR-A1AX-01	BRCA	1	TRUE	TRUE
847	TCGA-AR-A1AY-01	BRCA	1	TRUE	TRUE
848	TCGA-AR-A24H-01	BRCA	1	TRUE	TRUE
849	TCGA-AR-A24K-01	BRCA	1	TRUE	TRUE
850	TCGA-AR-A24L-01	BRCA	1	TRUE	TRUE
851	TCGA-AR-A24M-01	BRCA	1	TRUE	TRUE
852	TCGA-AR-A24N-01	BRCA	1	TRUE	TRUE
853	TCGA-AR-A24O-01	BRCA	1	TRUE	TRUE
854	TCGA-AR-A24P-01	BRCA	1	TRUE	TRUE
855	TCGA-AR-A24Q-01	BRCA	1	TRUE	TRUE
856	TCGA-AR-A24R-01	BRCA	1	TRUE	TRUE
857	TCGA-AR-A24S-01	BRCA	1	TRUE	TRUE
858	TCGA-AR-A24T-01	BRCA	1	TRUE	TRUE
859	TCGA-AR-A24U-01	BRCA	1	TRUE	TRUE
860	TCGA-AR-A24V-01	BRCA	1	TRUE	TRUE
861	TCGA-AR-A24W-01	BRCA	1	TRUE	TRUE
862	TCGA-AR-A24X-01	BRCA	1	TRUE	TRUE
863	TCGA-AR-A24Z-01	BRCA	1	TRUE	TRUE
864	TCGA-AR-A250-01	BRCA	1	TRUE	TRUE
865	TCGA-AR-A251-01	BRCA	1	TRUE	TRUE
866	TCGA-AR-A252-01	BRCA	1	TRUE	TRUE
867	TCGA-AR-A254-01	BRCA	1	TRUE	TRUE
868	TCGA-AR-A255-01	BRCA	1	TRUE	TRUE
869	TCGA-AR-A256-01	BRCA	1	TRUE	TRUE
870	TCGA-AR-A2LE-01	BRCA	1	TRUE	TRUE
871	TCGA-AR-A2LH-01	BRCA	1	TRUE	TRUE
872	TCGA-AR-A2LJ-01	BRCA	1	TRUE	TRUE
873	TCGA-AR-A2LK-01	BRCA	1	TRUE	TRUE
874	TCGA-AR-A2LM-01	BRCA	1	TRUE	TRUE
875	TCGA-AR-A2LN-01	BRCA	1	TRUE	TRUE
876	TCGA-AR-A2LO-01	BRCA	1	TRUE	TRUE
877	TCGA-AR-A2LQ-01	BRCA	1	TRUE	TRUE
878	TCGA-AR-A5QM-01	BRCA	1	TRUE	TRUE
879	TCGA-AR-A5QN-01	BRCA	1	TRUE	TRUE
880	TCGA-AR-A5QP-01	BRCA	1	TRUE	TRUE
881	TCGA-AR-A5QQ-01	BRCA	1	TRUE	TRUE
882	TCGA-B6-A0I1-01	BRCA	1	TRUE	TRUE
883	TCGA-B6-A0I2-01	BRCA	1	FALSE	TRUE
884	TCGA-B6-A0I5-01	BRCA	1	FALSE	TRUE
885	TCGA-B6-A0I6-01	BRCA	1	FALSE	TRUE
886	TCGA-B6-A0I8-01	BRCA	1	FALSE	TRUE
887	TCGA-B6-A0I9-01	BRCA	1	FALSE	TRUE
888	TCGA-B6-A0IA-01	BRCA	1	FALSE	TRUE
889	TCGA-B6-A0IB-01	BRCA	1	FALSE	TRUE
890	TCGA-B6-A0IC-01	BRCA	1	FALSE	TRUE
891	TCGA-B6-A0IE-01	BRCA	1	FALSE	TRUE
892	TCGA-B6-A0IG-01	BRCA	1	FALSE	TRUE
893	TCGA-B6-A0IH-01	BRCA	1	FALSE	TRUE
894	TCGA-B6-A0IJ-01	BRCA	1	FALSE	TRUE
895	TCGA-B6-A0IK-01	BRCA	1	TRUE	TRUE
896	TCGA-B6-A0IM-01	BRCA	1	FALSE	TRUE
897	TCGA-B6-A0IN-01	BRCA	1	FALSE	TRUE
898	TCGA-B6-A0IO-01	BRCA	1	FALSE	TRUE
899	TCGA-B6-A0IP-01	BRCA	1	FALSE	TRUE
900	TCGA-B6-A0IQ-01	BRCA	1	FALSE	TRUE
901	TCGA-B6-A0RE-01	BRCA	1	TRUE	TRUE
902	TCGA-B6-A0RG-01	BRCA	1	TRUE	TRUE
903	TCGA-B6-A0RH-01	BRCA	1	FALSE	TRUE
904	TCGA-B6-A0RI-01	BRCA	1	TRUE	TRUE
905	TCGA-B6-A0RL-01	BRCA	1	TRUE	TRUE
906	TCGA-B6-A0RM-01	BRCA	1	TRUE	TRUE
907	TCGA-B6-A0RN-01	BRCA	1	TRUE	TRUE
908	TCGA-B6-A0RO-01	BRCA	1	TRUE	TRUE
909	TCGA-B6-A0RP-01	BRCA	1	TRUE	TRUE
910	TCGA-B6-A0RQ-01	BRCA	1	FALSE	TRUE
911	TCGA-B6-A0RS-01	BRCA	1	TRUE	TRUE
912	TCGA-B6-A0RT-01	BRCA	1	TRUE	TRUE
913	TCGA-B6-A0RU-01	BRCA	1	TRUE	TRUE
914	TCGA-B6-A0RV-01	BRCA	1	TRUE	TRUE
915	TCGA-B6-A0WS-01	BRCA	1	FALSE	TRUE
916	TCGA-B6-A0WT-01	BRCA	1	TRUE	TRUE
917	TCGA-B6-A0WV-01	BRCA	1	TRUE	TRUE
918	TCGA-B6-A0WW-01	BRCA	1	TRUE	TRUE
919	TCGA-B6-A0WX-01	BRCA	1	TRUE	TRUE
920	TCGA-B6-A0WY-01	BRCA	1	TRUE	TRUE
921	TCGA-B6-A0WZ-01	BRCA	1	TRUE	TRUE
922	TCGA-B6-A0X0-01	BRCA	1	FALSE	TRUE
923	TCGA-B6-A0X1-01	BRCA	1	TRUE	TRUE
924	TCGA-B6-A0X4-01	BRCA	1	TRUE	TRUE
925	TCGA-B6-A0X5-01	BRCA	1	TRUE	TRUE
926	TCGA-B6-A0X7-01	BRCA	1	TRUE	TRUE
927	TCGA-B6-A1KC-01	BRCA	1	TRUE	TRUE
928	TCGA-B6-A1KF-01	BRCA	1	TRUE	TRUE
929	TCGA-B6-A1KI-01	BRCA	1	TRUE	TRUE
930	TCGA-B6-A1KN-01	BRCA	1	TRUE	TRUE
931	TCGA-B6-A2IU-01	BRCA	1	TRUE	TRUE
932	TCGA-B6-A3ZX-01	BRCA	1	TRUE	TRUE
933	TCGA-B6-A400-01	BRCA	1	TRUE	TRUE
934	TCGA-B6-A401-01	BRCA	1	TRUE	TRUE
935	TCGA-B6-A402-01	BRCA	1	TRUE	TRUE
936	TCGA-B6-A408-01	BRCA	1	TRUE	TRUE
937	TCGA-B6-A409-01	BRCA	1	TRUE	TRUE
938	TCGA-B6-A40B-01	BRCA	1	TRUE	TRUE
939	TCGA-B6-A40C-01	BRCA	1	TRUE	TRUE
940	TCGA-BH-A0AU-01	BRCA	1	TRUE	TRUE
941	TCGA-BH-A0AV-01	BRCA	1	FALSE	TRUE
942	TCGA-BH-A0AW-01	BRCA	1	TRUE	TRUE
943	TCGA-BH-A0AY-01	BRCA	1	FALSE	TRUE
944	TCGA-BH-A0AZ-01	BRCA	1	TRUE	TRUE
945	TCGA-BH-A0B0-01	BRCA	1	FALSE	TRUE
946	TCGA-BH-A0B1-01	BRCA	1	FALSE	TRUE
947	TCGA-BH-A0B2-01	BRCA	1	TRUE	TRUE
948	TCGA-BH-A0B3-01	BRCA	1	TRUE	TRUE
949	TCGA-BH-A0B4-01	BRCA	1	FALSE	TRUE
950	TCGA-BH-A0B5-01	BRCA	1	TRUE	TRUE
951	TCGA-BH-A0B7-01	BRCA	1	FALSE	TRUE
952	TCGA-BH-A0B8-01	BRCA	1	TRUE	TRUE
953	TCGA-BH-A0B9-01	BRCA	1	TRUE	TRUE
954	TCGA-BH-A0BA-01	BRCA	1	TRUE	TRUE
955	TCGA-BH-A0BC-01	BRCA	1	TRUE	TRUE
956	TCGA-BH-A0BD-01	BRCA	1	FALSE	TRUE
957	TCGA-BH-A0BF-01	BRCA	1	TRUE	TRUE
958	TCGA-BH-A0BG-01	BRCA	1	FALSE	TRUE
959	TCGA-BH-A0BJ-01	BRCA	1	TRUE	TRUE
960	TCGA-BH-A0BL-01	BRCA	1	FALSE	TRUE
961	TCGA-BH-A0BM-01	BRCA	1	TRUE	TRUE
962	TCGA-BH-A0BO-01	BRCA	1	FALSE	TRUE
963	TCGA-BH-A0BP-01	BRCA	1	FALSE	TRUE
964	TCGA-BH-A0BQ-01	BRCA	1	FALSE	TRUE
965	TCGA-BH-A0BR-01	BRCA	1	FALSE	TRUE
966	TCGA-BH-A0BS-01	BRCA	1	TRUE	TRUE
967	TCGA-BH-A0BT-01	BRCA	1	TRUE	TRUE
968	TCGA-BH-A0BV-01	BRCA	1	FALSE	TRUE
969	TCGA-BH-A0BW-01	BRCA	1	FALSE	TRUE
970	TCGA-BH-A0BZ-01	BRCA	1	TRUE	TRUE
971	TCGA-BH-A0C0-01	BRCA	1	TRUE	TRUE
972	TCGA-BH-A0C1-01	BRCA	1	FALSE	TRUE
973	TCGA-BH-A0C3-01	BRCA	1	TRUE	TRUE
974	TCGA-BH-A0C7-01	BRCA	1	FALSE	TRUE
975	TCGA-BH-A0DD-01	BRCA	1	TRUE	TRUE
976	TCGA-BH-A0DE-01	BRCA	1	FALSE	TRUE
977	TCGA-BH-A0DG-01	BRCA	1	TRUE	TRUE
978	TCGA-BH-A0DH-01	BRCA	1	TRUE	TRUE
979	TCGA-BH-A0DI-01	BRCA	1	TRUE	TRUE
980	TCGA-BH-A0DK-01	BRCA	1	TRUE	TRUE
981	TCGA-BH-A0DL-01	BRCA	1	FALSE	TRUE
982	TCGA-BH-A0DO-01	BRCA	1	FALSE	TRUE
983	TCGA-BH-A0DP-01	BRCA	1	TRUE	TRUE
984	TCGA-BH-A0DQ-01	BRCA	1	TRUE	TRUE
985	TCGA-BH-A0DS-01	BRCA	1	TRUE	TRUE
986	TCGA-BH-A0DT-01	BRCA	1	FALSE	TRUE
987	TCGA-BH-A0DV-01	BRCA	1	TRUE	TRUE
988	TCGA-BH-A0DX-01	BRCA	1	FALSE	TRUE
989	TCGA-BH-A0DZ-01	BRCA	1	FALSE	TRUE
990	TCGA-BH-A0E0-01	BRCA	1	TRUE	TRUE
991	TCGA-BH-A0E1-01	BRCA	1	TRUE	TRUE
992	TCGA-BH-A0E2-01	BRCA	1	TRUE	TRUE
993	TCGA-BH-A0E6-01	BRCA	1	FALSE	TRUE
994	TCGA-BH-A0E7-01	BRCA	1	FALSE	TRUE
995	TCGA-BH-A0E9-01	BRCA	1	FALSE	TRUE
996	TCGA-BH-A0EA-01	BRCA	1	FALSE	TRUE
997	TCGA-BH-A0EB-01	BRCA	1	FALSE	TRUE
998	TCGA-BH-A0EE-01	BRCA	1	FALSE	TRUE
999	TCGA-BH-A0EI-01	BRCA	1	FALSE	TRUE
1000	TCGA-BH-A0GY-01	BRCA	1	TRUE	TRUE
1001	TCGA-BH-A0GZ-01	BRCA	1	TRUE	TRUE
1002	TCGA-BH-A0H0-01	BRCA	1	TRUE	TRUE
1003	TCGA-BH-A0H3-01	BRCA	1	TRUE	TRUE
1004	TCGA-BH-A0H5-01	BRCA	1	FALSE	TRUE
1005	TCGA-BH-A0H6-01	BRCA	1	TRUE	TRUE
1006	TCGA-BH-A0H7-01	BRCA	1	TRUE	TRUE
1007	TCGA-BH-A0H9-01	BRCA	1	TRUE	TRUE
1008	TCGA-BH-A0HA-01	BRCA	1	TRUE	TRUE
1009	TCGA-BH-A0HB-01	BRCA	1	TRUE	TRUE
1010	TCGA-BH-A0HF-01	BRCA	1	TRUE	TRUE
1011	TCGA-BH-A0HI-01	BRCA	1	TRUE	TRUE
1012	TCGA-BH-A0HK-01	BRCA	1	TRUE	TRUE
1013	TCGA-BH-A0HO-01	BRCA	1	FALSE	TRUE
1014	TCGA-BH-A0HP-01	BRCA	1	TRUE	TRUE
1015	TCGA-BH-A0HQ-01	BRCA	1	FALSE	TRUE
1016	TCGA-BH-A0HU-01	BRCA	1	FALSE	TRUE
1017	TCGA-BH-A0HW-01	BRCA	1	FALSE	TRUE
1018	TCGA-BH-A0HX-01	BRCA	1	TRUE	TRUE
1019	TCGA-BH-A0HY-01	BRCA	1	TRUE	TRUE
1020	TCGA-BH-A0RX-01	BRCA	1	TRUE	TRUE
1021	TCGA-BH-A0W3-01	BRCA	1	TRUE	TRUE
1022	TCGA-BH-A0W4-01	BRCA	1	TRUE	TRUE
1023	TCGA-BH-A0W5-01	BRCA	1	TRUE	TRUE
1024	TCGA-BH-A0W7-01	BRCA	1	FALSE	TRUE
1025	TCGA-BH-A0WA-01	BRCA	1	TRUE	TRUE
1026	TCGA-BH-A18F-01	BRCA	1	FALSE	TRUE
1027	TCGA-BH-A18G-01	BRCA	1	FALSE	TRUE
1028	TCGA-BH-A18H-01	BRCA	1	FALSE	TRUE
1029	TCGA-BH-A18I-01	BRCA	1	FALSE	TRUE
1030	TCGA-BH-A18J-01	BRCA	1	FALSE	TRUE
1031	TCGA-BH-A18K-01	BRCA	1	FALSE	TRUE
1032	TCGA-BH-A18L-01	BRCA	1	FALSE	TRUE
1033	TCGA-BH-A18M-01	BRCA	1	FALSE	TRUE
1034	TCGA-BH-A18N-01	BRCA	1	FALSE	TRUE
1035	TCGA-BH-A18P-01	BRCA	1	FALSE	TRUE
1036	TCGA-BH-A18Q-01	BRCA	1	FALSE	TRUE
1037	TCGA-BH-A18R-01	BRCA	1	FALSE	TRUE
1038	TCGA-BH-A18S-01	BRCA	1	FALSE	TRUE
1039	TCGA-BH-A18T-01	BRCA	1	FALSE	TRUE
1040	TCGA-BH-A18U-01	BRCA	1	FALSE	TRUE
1041	TCGA-BH-A18V-01	BRCA	1	FALSE	TRUE
1042	TCGA-BH-A1EN-01	BRCA	1	TRUE	TRUE
1043	TCGA-BH-A1EO-01	BRCA	1	TRUE	TRUE
1044	TCGA-BH-A1ES-01	BRCA	1	TRUE	TRUE
1045	TCGA-BH-A1ET-01	BRCA	1	TRUE	TRUE
1046	TCGA-BH-A1EU-01	BRCA	1	TRUE	TRUE
1047	TCGA-BH-A1EV-01	BRCA	1	TRUE	TRUE
1048	TCGA-BH-A1EW-01	BRCA	1	TRUE	TRUE
1049	TCGA-BH-A1EX-01	BRCA	1	TRUE	TRUE
1050	TCGA-BH-A1EY-01	BRCA	1	TRUE	TRUE
1051	TCGA-BH-A1F0-01	BRCA	1	TRUE	TRUE
1052	TCGA-BH-A1F2-01	BRCA	1	TRUE	TRUE
1053	TCGA-BH-A1F5-01	BRCA	1	TRUE	TRUE
1054	TCGA-BH-A1F6-01	BRCA	1	TRUE	TRUE
1055	TCGA-BH-A1F8-01	BRCA	1	TRUE	TRUE
1056	TCGA-BH-A1FB-01	BRCA	1	TRUE	TRUE
1057	TCGA-BH-A1FC-01	BRCA	1	TRUE	TRUE
1058	TCGA-BH-A1FD-01	BRCA	1	TRUE	TRUE
1059	TCGA-BH-A1FE-01	BRCA	1	TRUE	TRUE
1060	TCGA-BH-A1FG-01	BRCA	1	TRUE	TRUE
1061	TCGA-BH-A1FH-01	BRCA	1	TRUE	TRUE
1062	TCGA-BH-A1FJ-01	BRCA	1	TRUE	TRUE
1063	TCGA-BH-A1FL-01	BRCA	1	TRUE	TRUE
1064	TCGA-BH-A1FM-01	BRCA	1	TRUE	TRUE
1065	TCGA-BH-A1FN-01	BRCA	1	TRUE	TRUE
1066	TCGA-BH-A1FR-01	BRCA	1	TRUE	TRUE
1067	TCGA-BH-A1FU-01	BRCA	1	TRUE	TRUE
1068	TCGA-BH-A201-01	BRCA	1	TRUE	TRUE
1069	TCGA-BH-A202-01	BRCA	1	TRUE	TRUE
1070	TCGA-BH-A203-01	BRCA	1	TRUE	TRUE
1071	TCGA-BH-A204-01	BRCA	1	TRUE	TRUE
1072	TCGA-BH-A208-01	BRCA	1	TRUE	TRUE
1073	TCGA-BH-A209-01	BRCA	1	TRUE	TRUE
1074	TCGA-BH-A28O-01	BRCA	1	TRUE	TRUE
1075	TCGA-BH-A28Q-01	BRCA	1	TRUE	TRUE
1076	TCGA-BH-A2L8-01	BRCA	1	TRUE	TRUE
1077	TCGA-BH-A42T-01	BRCA	1	TRUE	TRUE
1078	TCGA-BH-A42U-01	BRCA	1	TRUE	TRUE
1079	TCGA-BH-A42V-01	BRCA	1	TRUE	TRUE
1080	TCGA-BH-A5IZ-01	BRCA	1	TRUE	TRUE
1081	TCGA-BH-A5J0-01	BRCA	1	TRUE	TRUE
1082	TCGA-BH-A6R8-01	BRCA	1	TRUE	TRUE
1083	TCGA-BH-A6R9-01	BRCA	1	TRUE	TRUE
1084	TCGA-BH-A8FY-01	BRCA	1	TRUE	TRUE
1085	TCGA-BH-A8FZ-01	BRCA	1	TRUE	TRUE
1086	TCGA-BH-A8G0-01	BRCA	1	TRUE	TRUE
1087	TCGA-BH-AB28-01	BRCA	1	TRUE	TRUE
1088	TCGA-C8-A12K-01	BRCA	1	FALSE	TRUE
1089	TCGA-C8-A12L-01	BRCA	1	FALSE	TRUE
1090	TCGA-C8-A12M-01	BRCA	1	FALSE	TRUE
1091	TCGA-C8-A12N-01	BRCA	1	FALSE	TRUE
1092	TCGA-C8-A12O-01	BRCA	1	FALSE	TRUE
1093	TCGA-C8-A12P-01	BRCA	1	FALSE	TRUE
1094	TCGA-C8-A12Q-01	BRCA	1	FALSE	TRUE
1095	TCGA-C8-A12T-01	BRCA	1	FALSE	TRUE
1096	TCGA-C8-A12U-01	BRCA	1	FALSE	TRUE
1097	TCGA-C8-A12V-01	BRCA	1	FALSE	TRUE
1098	TCGA-C8-A12W-01	BRCA	1	FALSE	TRUE
1099	TCGA-C8-A12X-01	BRCA	1	FALSE	TRUE
1100	TCGA-C8-A12Y-01	BRCA	1	FALSE	TRUE
1101	TCGA-C8-A12Z-01	BRCA	1	FALSE	TRUE
1102	TCGA-C8-A130-01	BRCA	1	FALSE	TRUE
1103	TCGA-C8-A131-01	BRCA	1	FALSE	TRUE
1104	TCGA-C8-A132-01	BRCA	1	FALSE	TRUE
1105	TCGA-C8-A133-01	BRCA	1	FALSE	TRUE
1106	TCGA-C8-A134-01	BRCA	1	FALSE	TRUE
1107	TCGA-C8-A135-01	BRCA	1	FALSE	TRUE
1108	TCGA-C8-A137-01	BRCA	1	FALSE	TRUE
1109	TCGA-C8-A138-01	BRCA	1	FALSE	TRUE
1110	TCGA-C8-A1HE-01	BRCA	1	TRUE	TRUE
1111	TCGA-C8-A1HF-01	BRCA	1	TRUE	TRUE
1112	TCGA-C8-A1HG-01	BRCA	1	TRUE	TRUE
1113	TCGA-C8-A1HJ-01	BRCA	1	TRUE	TRUE
1114	TCGA-C8-A1HK-01	BRCA	1	TRUE	TRUE
1115	TCGA-C8-A1HL-01	BRCA	1	TRUE	TRUE
1116	TCGA-C8-A1HM-01	BRCA	1	TRUE	TRUE
1117	TCGA-C8-A1HN-01	BRCA	1	TRUE	TRUE
1118	TCGA-C8-A1HO-01	BRCA	1	TRUE	TRUE
1119	TCGA-C8-A26V-01	BRCA	1	TRUE	TRUE
1120	TCGA-C8-A26W-01	BRCA	1	TRUE	TRUE
1121	TCGA-C8-A26X-01	BRCA	1	TRUE	TRUE
1122	TCGA-C8-A26Y-01	BRCA	1	TRUE	TRUE
1123	TCGA-C8-A26Z-01	BRCA	1	TRUE	TRUE
1124	TCGA-C8-A273-01	BRCA	1	TRUE	TRUE
1125	TCGA-C8-A274-01	BRCA	1	TRUE	TRUE
1126	TCGA-C8-A275-01	BRCA	1	TRUE	TRUE
1127	TCGA-C8-A278-01	BRCA	1	TRUE	TRUE
1128	TCGA-C8-A27A-01	BRCA	1	TRUE	TRUE
1129	TCGA-C8-A27B-01	BRCA	1	TRUE	TRUE
1130	TCGA-C8-A3M7-01	BRCA	1	TRUE	TRUE
1131	TCGA-C8-A3M8-01	BRCA	1	TRUE	TRUE
1132	TCGA-C8-A8HP-01	BRCA	1	TRUE	TRUE
1133	TCGA-C8-A8HQ-01	BRCA	1	TRUE	TRUE
1134	TCGA-C8-A8HR-01	BRCA	1	TRUE	TRUE
1135	TCGA-D8-A13Y-01	BRCA	1	FALSE	TRUE
1136	TCGA-D8-A13Z-01	BRCA	1	FALSE	TRUE
1137	TCGA-D8-A140-01	BRCA	1	FALSE	TRUE
1138	TCGA-D8-A141-01	BRCA	1	FALSE	TRUE
1139	TCGA-D8-A142-01	BRCA	1	FALSE	TRUE
1140	TCGA-D8-A143-01	BRCA	1	FALSE	TRUE
1141	TCGA-D8-A145-01	BRCA	1	FALSE	TRUE
1142	TCGA-D8-A147-01	BRCA	1	FALSE	TRUE
1143	TCGA-D8-A1J8-01	BRCA	1	TRUE	TRUE
1144	TCGA-D8-A1J9-01	BRCA	1	TRUE	TRUE
1145	TCGA-D8-A1JA-01	BRCA	1	TRUE	TRUE
1146	TCGA-D8-A1JB-01	BRCA	1	TRUE	TRUE
1147	TCGA-D8-A1JC-01	BRCA	1	TRUE	TRUE
1148	TCGA-D8-A1JD-01	BRCA	1	TRUE	TRUE
1149	TCGA-D8-A1JE-01	BRCA	1	TRUE	TRUE
1150	TCGA-D8-A1JF-01	BRCA	1	TRUE	TRUE
1151	TCGA-D8-A1JG-01	BRCA	1	TRUE	TRUE
1152	TCGA-D8-A1JH-01	BRCA	1	TRUE	TRUE
1153	TCGA-D8-A1JI-01	BRCA	1	TRUE	TRUE
1154	TCGA-D8-A1JJ-01	BRCA	1	TRUE	TRUE
1155	TCGA-D8-A1JK-01	BRCA	1	TRUE	TRUE
1156	TCGA-D8-A1JL-01	BRCA	1	TRUE	TRUE
1157	TCGA-D8-A1JM-01	BRCA	1	TRUE	TRUE
1158	TCGA-D8-A1JN-01	BRCA	1	TRUE	TRUE
1159	TCGA-D8-A1JP-01	BRCA	1	TRUE	TRUE
1160	TCGA-D8-A1JS-01	BRCA	1	TRUE	TRUE
1161	TCGA-D8-A1JT-01	BRCA	1	TRUE	TRUE
1162	TCGA-D8-A1JU-01	BRCA	1	TRUE	TRUE
1163	TCGA-D8-A1X5-01	BRCA	1	TRUE	TRUE
1164	TCGA-D8-A1X6-01	BRCA	1	TRUE	TRUE
1165	TCGA-D8-A1X7-01	BRCA	1	TRUE	TRUE
1166	TCGA-D8-A1X8-01	BRCA	1	TRUE	TRUE
1167	TCGA-D8-A1X9-01	BRCA	1	TRUE	TRUE
1168	TCGA-D8-A1XA-01	BRCA	1	TRUE	TRUE
1169	TCGA-D8-A1XB-01	BRCA	1	TRUE	TRUE
1170	TCGA-D8-A1XC-01	BRCA	1	TRUE	TRUE
1171	TCGA-D8-A1XD-01	BRCA	1	TRUE	TRUE
1172	TCGA-D8-A1XF-01	BRCA	1	TRUE	TRUE
1173	TCGA-D8-A1XG-01	BRCA	1	TRUE	TRUE
1174	TCGA-D8-A1XJ-01	BRCA	1	TRUE	TRUE
1175	TCGA-D8-A1XK-01	BRCA	1	TRUE	TRUE
1176	TCGA-D8-A1XL-01	BRCA	1	TRUE	TRUE
1177	TCGA-D8-A1XM-01	BRCA	1	TRUE	TRUE
1178	TCGA-D8-A1XO-01	BRCA	1	TRUE	TRUE
1179	TCGA-D8-A1XQ-01	BRCA	1	TRUE	TRUE
1180	TCGA-D8-A1XR-01	BRCA	1	TRUE	TRUE
1181	TCGA-D8-A1XS-01	BRCA	1	TRUE	TRUE
1182	TCGA-D8-A1XT-01	BRCA	1	TRUE	TRUE
1183	TCGA-D8-A1XU-01	BRCA	1	TRUE	TRUE
1184	TCGA-D8-A1XV-01	BRCA	1	TRUE	TRUE
1185	TCGA-D8-A1XW-01	BRCA	1	TRUE	TRUE
1186	TCGA-D8-A1XY-01	BRCA	1	TRUE	TRUE
1187	TCGA-D8-A1XZ-01	BRCA	1	TRUE	TRUE
1188	TCGA-D8-A1Y0-01	BRCA	1	TRUE	TRUE
1189	TCGA-D8-A1Y1-01	BRCA	1	TRUE	TRUE
1190	TCGA-D8-A1Y2-01	BRCA	1	TRUE	TRUE
1191	TCGA-D8-A1Y3-01	BRCA	1	TRUE	TRUE
1192	TCGA-D8-A27E-01	BRCA	1	TRUE	TRUE
1193	TCGA-D8-A27F-01	BRCA	1	TRUE	TRUE
1194	TCGA-D8-A27G-01	BRCA	1	TRUE	TRUE
1195	TCGA-D8-A27H-01	BRCA	1	TRUE	TRUE
1196	TCGA-D8-A27I-01	BRCA	1	TRUE	TRUE
1197	TCGA-D8-A27K-01	BRCA	1	TRUE	TRUE
1198	TCGA-D8-A27L-01	BRCA	1	TRUE	TRUE
1199	TCGA-D8-A27M-01	BRCA	1	TRUE	TRUE
1200	TCGA-D8-A27N-01	BRCA	1	TRUE	TRUE
1201	TCGA-D8-A27P-01	BRCA	1	TRUE	TRUE
1202	TCGA-D8-A27R-01	BRCA	1	TRUE	TRUE
1203	TCGA-D8-A27T-01	BRCA	1	TRUE	TRUE
1204	TCGA-D8-A27V-01	BRCA	1	TRUE	TRUE
1205	TCGA-D8-A27W-01	BRCA	1	TRUE	TRUE
1206	TCGA-D8-A3Z5-01	BRCA	1	TRUE	TRUE
1207	TCGA-D8-A3Z6-01	BRCA	1	TRUE	TRUE
1208	TCGA-D8-A4Z1-01	BRCA	1	TRUE	TRUE
1209	TCGA-D8-A73U-01	BRCA	1	TRUE	TRUE
1210	TCGA-D8-A73W-01	BRCA	1	TRUE	TRUE
1211	TCGA-D8-A73X-01	BRCA	1	TRUE	TRUE
1212	TCGA-E2-A105-01	BRCA	1	TRUE	TRUE
1213	TCGA-E2-A106-01	BRCA	1	TRUE	TRUE
1214	TCGA-E2-A107-01	BRCA	1	TRUE	TRUE
1215	TCGA-E2-A108-01	BRCA	1	TRUE	TRUE
1216	TCGA-E2-A109-01	BRCA	1	TRUE	TRUE
1217	TCGA-E2-A10A-01	BRCA	1	FALSE	TRUE
1218	TCGA-E2-A10B-01	BRCA	1	TRUE	TRUE
1219	TCGA-E2-A10C-01	BRCA	1	TRUE	TRUE
1220	TCGA-E2-A10E-01	BRCA	1	TRUE	TRUE
1221	TCGA-E2-A10F-01	BRCA	1	TRUE	TRUE
1222	TCGA-E2-A14N-01	BRCA	1	TRUE	TRUE
1223	TCGA-E2-A14O-01	BRCA	1	FALSE	TRUE
1224	TCGA-E2-A14P-01	BRCA	1	FALSE	TRUE
1225	TCGA-E2-A14Q-01	BRCA	1	FALSE	TRUE
1226	TCGA-E2-A14R-01	BRCA	1	FALSE	TRUE
1227	TCGA-E2-A14S-01	BRCA	1	FALSE	TRUE
1228	TCGA-E2-A14T-01	BRCA	1	FALSE	TRUE
1229	TCGA-E2-A14U-01	BRCA	1	TRUE	TRUE
1230	TCGA-E2-A14V-01	BRCA	1	FALSE	TRUE
1231	TCGA-E2-A14W-01	BRCA	1	FALSE	TRUE
1232	TCGA-E2-A14X-01	BRCA	1	FALSE	TRUE
1233	TCGA-E2-A14Y-01	BRCA	1	FALSE	TRUE
1234	TCGA-E2-A14Z-01	BRCA	1	FALSE	TRUE
1235	TCGA-E2-A150-01	BRCA	1	FALSE	TRUE
1236	TCGA-E2-A152-01	BRCA	1	FALSE	TRUE
1237	TCGA-E2-A153-01	BRCA	1	FALSE	TRUE
1238	TCGA-E2-A154-01	BRCA	1	FALSE	TRUE
1239	TCGA-E2-A155-01	BRCA	1	FALSE	TRUE
1240	TCGA-E2-A156-01	BRCA	1	FALSE	TRUE
1241	TCGA-E2-A158-01	BRCA	1	FALSE	TRUE
1242	TCGA-E2-A159-01	BRCA	1	FALSE	TRUE
1243	TCGA-E2-A15A-01	BRCA	1	FALSE	TRUE
1244	TCGA-E2-A15C-01	BRCA	1	FALSE	TRUE
1245	TCGA-E2-A15D-01	BRCA	1	FALSE	TRUE
1246	TCGA-E2-A15E-01	BRCA	1	FALSE	TRUE
1247	TCGA-E2-A15F-01	BRCA	1	FALSE	TRUE
1248	TCGA-E2-A15G-01	BRCA	1	FALSE	TRUE
1249	TCGA-E2-A15H-01	BRCA	1	FALSE	TRUE
1250	TCGA-E2-A15I-01	BRCA	1	TRUE	TRUE
1251	TCGA-E2-A15J-01	BRCA	1	TRUE	TRUE
1252	TCGA-E2-A15K-01	BRCA	1	TRUE	TRUE
1253	TCGA-E2-A15L-01	BRCA	1	FALSE	TRUE
1254	TCGA-E2-A15M-01	BRCA	1	FALSE	TRUE
1255	TCGA-E2-A15O-01	BRCA	1	FALSE	TRUE
1256	TCGA-E2-A15P-01	BRCA	1	FALSE	TRUE
1257	TCGA-E2-A15R-01	BRCA	1	FALSE	TRUE
1258	TCGA-E2-A15S-01	BRCA	1	FALSE	TRUE
1259	TCGA-E2-A15T-01	BRCA	1	FALSE	TRUE
1260	TCGA-E2-A1AZ-01	BRCA	1	TRUE	TRUE
1261	TCGA-E2-A1B0-01	BRCA	1	TRUE	TRUE
1262	TCGA-E2-A1B1-01	BRCA	1	TRUE	TRUE
1263	TCGA-E2-A1B4-01	BRCA	1	TRUE	TRUE
1264	TCGA-E2-A1B5-01	BRCA	1	TRUE	TRUE
1265	TCGA-E2-A1B6-01	BRCA	1	TRUE	TRUE
1266	TCGA-E2-A1BC-01	BRCA	1	TRUE	TRUE
1267	TCGA-E2-A1BD-01	BRCA	1	TRUE	TRUE
1268	TCGA-E2-A1IE-01	BRCA	1	TRUE	TRUE
1269	TCGA-E2-A1IF-01	BRCA	1	TRUE	TRUE
1270	TCGA-E2-A1IG-01	BRCA	1	TRUE	TRUE
1271	TCGA-E2-A1IH-01	BRCA	1	TRUE	TRUE
1272	TCGA-E2-A1II-01	BRCA	1	TRUE	TRUE
1273	TCGA-E2-A1IJ-01	BRCA	1	TRUE	TRUE
1274	TCGA-E2-A1IK-01	BRCA	1	TRUE	TRUE
1275	TCGA-E2-A1IL-01	BRCA	1	TRUE	TRUE
1276	TCGA-E2-A1IN-01	BRCA	1	TRUE	TRUE
1277	TCGA-E2-A1IO-01	BRCA	1	TRUE	TRUE
1278	TCGA-E2-A1IU-01	BRCA	1	TRUE	TRUE
1279	TCGA-E2-A1L6-01	BRCA	1	TRUE	TRUE
1280	TCGA-E2-A1L7-01	BRCA	1	TRUE	TRUE
1281	TCGA-E2-A1L8-01	BRCA	1	TRUE	TRUE
1282	TCGA-E2-A1L9-01	BRCA	1	TRUE	TRUE
1283	TCGA-E2-A1LA-01	BRCA	1	TRUE	TRUE
1284	TCGA-E2-A1LB-01	BRCA	1	TRUE	TRUE
1285	TCGA-E2-A1LE-01	BRCA	1	TRUE	TRUE
1286	TCGA-E2-A1LG-01	BRCA	1	TRUE	TRUE
1287	TCGA-E2-A1LH-01	BRCA	1	TRUE	TRUE
1288	TCGA-E2-A1LI-01	BRCA	1	TRUE	TRUE
1289	TCGA-E2-A1LK-01	BRCA	1	TRUE	TRUE
1290	TCGA-E2-A1LL-01	BRCA	1	TRUE	TRUE
1291	TCGA-E2-A1LS-01	BRCA	1	TRUE	TRUE
1292	TCGA-E2-A2P5-01	BRCA	1	TRUE	TRUE
1293	TCGA-E2-A2P6-01	BRCA	1	TRUE	TRUE
1294	TCGA-E2-A3DX-01	BRCA	1	TRUE	TRUE
1295	TCGA-E2-A56Z-01	BRCA	1	TRUE	TRUE
1296	TCGA-E2-A570-01	BRCA	1	TRUE	TRUE
1297	TCGA-E2-A572-01	BRCA	1	TRUE	TRUE
1298	TCGA-E2-A573-01	BRCA	1	TRUE	TRUE
1299	TCGA-E2-A574-01	BRCA	1	TRUE	TRUE
1300	TCGA-E2-A576-01	BRCA	1	TRUE	TRUE
1301	TCGA-E2-A9RU-01	BRCA	1	TRUE	TRUE
1302	TCGA-E9-A1N3-01	BRCA	1	TRUE	TRUE
1303	TCGA-E9-A1N4-01	BRCA	1	TRUE	TRUE
1304	TCGA-E9-A1N5-01	BRCA	1	TRUE	TRUE
1305	TCGA-E9-A1N6-01	BRCA	1	TRUE	TRUE
1306	TCGA-E9-A1N8-01	BRCA	1	TRUE	TRUE
1307	TCGA-E9-A1N9-01	BRCA	1	TRUE	TRUE
1308	TCGA-E9-A1NA-01	BRCA	1	TRUE	TRUE
1309	TCGA-E9-A1ND-01	BRCA	1	TRUE	TRUE
1310	TCGA-E9-A1NE-01	BRCA	1	TRUE	TRUE
1311	TCGA-E9-A1NF-01	BRCA	1	TRUE	TRUE
1312	TCGA-E9-A1NG-01	BRCA	1	TRUE	TRUE
1313	TCGA-E9-A1NH-01	BRCA	1	TRUE	TRUE
1314	TCGA-E9-A1NI-01	BRCA	1	TRUE	TRUE
1315	TCGA-E9-A1QZ-01	BRCA	1	TRUE	TRUE
1316	TCGA-E9-A1R0-01	BRCA	1	TRUE	TRUE
1317	TCGA-E9-A1R2-01	BRCA	1	TRUE	TRUE
1318	TCGA-E9-A1R3-01	BRCA	1	TRUE	TRUE
1319	TCGA-E9-A1R4-01	BRCA	1	TRUE	TRUE
1320	TCGA-E9-A1R5-01	BRCA	1	TRUE	TRUE
1321	TCGA-E9-A1R6-01	BRCA	1	TRUE	TRUE
1322	TCGA-E9-A1R7-01	BRCA	1	TRUE	TRUE
1323	TCGA-E9-A1RA-01	BRCA	1	TRUE	TRUE
1324	TCGA-E9-A1RB-01	BRCA	1	TRUE	TRUE
1325	TCGA-E9-A1RC-01	BRCA	1	TRUE	TRUE
1326	TCGA-E9-A1RD-01	BRCA	1	TRUE	TRUE
1327	TCGA-E9-A1RE-01	BRCA	1	TRUE	TRUE
1328	TCGA-E9-A1RF-01	BRCA	1	TRUE	TRUE
1329	TCGA-E9-A1RG-01	BRCA	1	TRUE	TRUE
1330	TCGA-E9-A1RH-01	BRCA	1	TRUE	TRUE
1331	TCGA-E9-A1RI-01	BRCA	1	TRUE	TRUE
1332	TCGA-E9-A226-01	BRCA	1	TRUE	TRUE
1333	TCGA-E9-A227-01	BRCA	1	TRUE	TRUE
1334	TCGA-E9-A228-01	BRCA	1	TRUE	TRUE
1335	TCGA-E9-A229-01	BRCA	1	TRUE	TRUE
1336	TCGA-E9-A22A-01	BRCA	1	TRUE	TRUE
1337	TCGA-E9-A22B-01	BRCA	1	TRUE	TRUE
1338	TCGA-E9-A22D-01	BRCA	1	TRUE	TRUE
1339	TCGA-E9-A22E-01	BRCA	1	TRUE	TRUE
1340	TCGA-E9-A22G-01	BRCA	1	TRUE	TRUE
1341	TCGA-E9-A22H-01	BRCA	1	TRUE	TRUE
1342	TCGA-E9-A243-01	BRCA	1	TRUE	TRUE
1343	TCGA-E9-A244-01	BRCA	1	TRUE	TRUE
1344	TCGA-E9-A245-01	BRCA	1	TRUE	TRUE
1345	TCGA-E9-A247-01	BRCA	1	TRUE	TRUE
1346	TCGA-E9-A248-01	BRCA	1	TRUE	TRUE
1347	TCGA-E9-A249-01	BRCA	1	TRUE	TRUE
1348	TCGA-E9-A24A-01	BRCA	1	TRUE	TRUE
1349	TCGA-E9-A295-01	BRCA	1	TRUE	TRUE
1350	TCGA-E9-A2JS-01	BRCA	1	TRUE	TRUE
1351	TCGA-E9-A2JT-01	BRCA	1	TRUE	TRUE
1352	TCGA-E9-A3HO-01	BRCA	1	TRUE	TRUE
1353	TCGA-E9-A3Q9-01	BRCA	1	TRUE	TRUE
1354	TCGA-E9-A3QA-01	BRCA	1	TRUE	TRUE
1355	TCGA-E9-A3X8-01	BRCA	1	TRUE	TRUE
1356	TCGA-E9-A54X-01	BRCA	1	TRUE	TRUE
1357	TCGA-E9-A54Y-01	BRCA	1	TRUE	TRUE
1358	TCGA-E9-A5FK-01	BRCA	1	TRUE	TRUE
1359	TCGA-E9-A5FL-01	BRCA	1	TRUE	TRUE
1360	TCGA-E9-A5UO-01	BRCA	1	TRUE	TRUE
1361	TCGA-E9-A5UP-01	BRCA	1	TRUE	TRUE
1362	TCGA-E9-A6HE-01	BRCA	1	TRUE	TRUE
1363	TCGA-EW-A1IW-01	BRCA	1	TRUE	TRUE
1364	TCGA-EW-A1IX-01	BRCA	1	TRUE	TRUE
1365	TCGA-EW-A1IY-01	BRCA	1	TRUE	TRUE
1366	TCGA-EW-A1IZ-01	BRCA	1	TRUE	TRUE
1367	TCGA-EW-A1J1-01	BRCA	1	TRUE	TRUE
1368	TCGA-EW-A1J2-01	BRCA	1	TRUE	TRUE
1369	TCGA-EW-A1J3-01	BRCA	1	TRUE	TRUE
1370	TCGA-EW-A1J5-01	BRCA	1	TRUE	TRUE
1371	TCGA-EW-A1J6-01	BRCA	1	TRUE	TRUE
1372	TCGA-EW-A1OV-01	BRCA	1	TRUE	TRUE
1373	TCGA-EW-A1OW-01	BRCA	1	TRUE	TRUE
1374	TCGA-EW-A1OX-01	BRCA	1	TRUE	TRUE
1375	TCGA-EW-A1OY-01	BRCA	1	TRUE	TRUE
1376	TCGA-EW-A1OZ-01	BRCA	1	TRUE	TRUE
1377	TCGA-EW-A1P0-01	BRCA	1	TRUE	TRUE
1378	TCGA-EW-A1P1-01	BRCA	1	TRUE	TRUE
1379	TCGA-EW-A1P3-01	BRCA	1	TRUE	TRUE
1380	TCGA-EW-A1P4-01	BRCA	1	TRUE	TRUE
1381	TCGA-EW-A1P5-01	BRCA	1	TRUE	TRUE
1382	TCGA-EW-A1P6-01	BRCA	1	TRUE	TRUE
1383	TCGA-EW-A1P7-01	BRCA	1	TRUE	TRUE
1384	TCGA-EW-A1P8-01	BRCA	1	TRUE	TRUE
1385	TCGA-EW-A1PA-01	BRCA	1	TRUE	TRUE
1386	TCGA-EW-A1PB-01	BRCA	1	TRUE	TRUE
1387	TCGA-EW-A1PC-01	BRCA	1	TRUE	TRUE
1388	TCGA-EW-A1PD-01	BRCA	1	TRUE	TRUE
1389	TCGA-EW-A1PE-01	BRCA	1	TRUE	TRUE
1390	TCGA-EW-A1PF-01	BRCA	1	TRUE	TRUE
1391	TCGA-EW-A1PG-01	BRCA	1	TRUE	TRUE
1392	TCGA-EW-A1PH-01	BRCA	1	TRUE	TRUE
1393	TCGA-EW-A2FR-01	BRCA	1	TRUE	TRUE
1394	TCGA-EW-A2FS-01	BRCA	1	TRUE	TRUE
1395	TCGA-EW-A2FV-01	BRCA	1	TRUE	TRUE
1396	TCGA-EW-A3E8-01	BRCA	1	TRUE	TRUE
1397	TCGA-EW-A3U0-01	BRCA	1	TRUE	TRUE
1398	TCGA-EW-A423-01	BRCA	1	TRUE	TRUE
1399	TCGA-EW-A424-01	BRCA	1	TRUE	TRUE
1400	TCGA-EW-A6S9-01	BRCA	1	TRUE	TRUE
1401	TCGA-EW-A6SA-01	BRCA	1	TRUE	TRUE
1402	TCGA-EW-A6SB-01	BRCA	1	TRUE	TRUE
1403	TCGA-EW-A6SC-01	BRCA	1	TRUE	TRUE
1404	TCGA-EW-A6SD-01	BRCA	1	TRUE	TRUE
1405	TCGA-GI-A2C9-01	BRCA	1	TRUE	TRUE
1406	TCGA-GM-A2D9-01	BRCA	1	TRUE	TRUE
1407	TCGA-GM-A2DA-01	BRCA	1	TRUE	TRUE
1408	TCGA-GM-A2DB-01	BRCA	1	TRUE	TRUE
1409	TCGA-GM-A2DC-01	BRCA	1	TRUE	TRUE
1410	TCGA-GM-A2DD-01	BRCA	1	TRUE	TRUE
1411	TCGA-GM-A2DF-01	BRCA	1	TRUE	TRUE
1412	TCGA-GM-A2DH-01	BRCA	1	TRUE	TRUE
1413	TCGA-GM-A2DI-01	BRCA	1	TRUE	TRUE
1414	TCGA-GM-A2DK-01	BRCA	1	TRUE	TRUE
1415	TCGA-GM-A2DL-01	BRCA	1	TRUE	TRUE
1416	TCGA-GM-A2DM-01	BRCA	1	TRUE	TRUE
1417	TCGA-GM-A2DN-01	BRCA	1	TRUE	TRUE
1418	TCGA-GM-A2DO-01	BRCA	1	TRUE	TRUE
1419	TCGA-GM-A3NW-01	BRCA	1	TRUE	TRUE
1420	TCGA-GM-A3NY-01	BRCA	1	TRUE	TRUE
1421	TCGA-GM-A3XG-01	BRCA	1	TRUE	TRUE
1422	TCGA-GM-A3XL-01	BRCA	1	TRUE	TRUE
1423	TCGA-GM-A3XN-01	BRCA	1	TRUE	TRUE
1424	TCGA-GM-A4E0-01	BRCA	1	TRUE	TRUE
1425	TCGA-GM-A5PV-01	BRCA	1	TRUE	TRUE
1426	TCGA-GM-A5PX-01	BRCA	1	TRUE	TRUE
1427	TCGA-HN-A2NL-01	BRCA	1	TRUE	TRUE
1428	TCGA-HN-A2OB-01	BRCA	1	TRUE	TRUE
1429	TCGA-JL-A3YW-01	BRCA	1	TRUE	TRUE
1430	TCGA-JL-A3YX-01	BRCA	1	TRUE	TRUE
1431	TCGA-LD-A66U-01	BRCA	1	TRUE	TRUE
1432	TCGA-LD-A74U-01	BRCA	1	TRUE	TRUE
1433	TCGA-LD-A7W5-01	BRCA	1	TRUE	TRUE
1434	TCGA-LD-A7W6-01	BRCA	1	TRUE	TRUE
1435	TCGA-LD-A9QF-01	BRCA	1	TRUE	TRUE
1436	TCGA-LL-A440-01	BRCA	1	TRUE	TRUE
1437	TCGA-LL-A441-01	BRCA	1	TRUE	TRUE
1438	TCGA-LL-A442-01	BRCA	1	TRUE	TRUE
1439	TCGA-LL-A50Y-01	BRCA	1	TRUE	TRUE
1440	TCGA-LL-A5YL-01	BRCA	1	TRUE	TRUE
1441	TCGA-LL-A5YM-01	BRCA	1	TRUE	TRUE
1442	TCGA-LL-A5YN-01	BRCA	1	TRUE	TRUE
1443	TCGA-LL-A5YO-01	BRCA	1	TRUE	TRUE
1444	TCGA-LL-A5YP-01	BRCA	1	TRUE	TRUE
1445	TCGA-LL-A6FQ-01	BRCA	1	TRUE	TRUE
1446	TCGA-LL-A6FR-01	BRCA	1	TRUE	TRUE
1447	TCGA-LL-A73Y-01	BRCA	1	TRUE	TRUE
1448	TCGA-LL-A73Z-01	BRCA	1	TRUE	TRUE
1449	TCGA-LL-A740-01	BRCA	1	TRUE	TRUE
1450	TCGA-LL-A7SZ-01	BRCA	1	TRUE	TRUE
1451	TCGA-LL-A7T0-01	BRCA	1	TRUE	TRUE
1452	TCGA-LL-A8F5-01	BRCA	1	TRUE	TRUE
1453	TCGA-LL-A9Q3-01	BRCA	1	TRUE	TRUE
1454	TCGA-LQ-A4E4-01	BRCA	1	TRUE	TRUE
1455	TCGA-MS-A51U-01	BRCA	1	TRUE	TRUE
1456	TCGA-OK-A5Q2-01	BRCA	1	TRUE	TRUE
1457	TCGA-OL-A5D6-01	BRCA	1	TRUE	TRUE
1458	TCGA-OL-A5D7-01	BRCA	1	TRUE	TRUE
1459	TCGA-OL-A5D8-01	BRCA	1	TRUE	TRUE
1460	TCGA-OL-A5DA-01	BRCA	1	TRUE	TRUE
1461	TCGA-OL-A5RU-01	BRCA	1	TRUE	TRUE
1462	TCGA-OL-A5RV-01	BRCA	1	TRUE	TRUE
1463	TCGA-OL-A5RW-01	BRCA	1	TRUE	TRUE
1464	TCGA-OL-A5RX-01	BRCA	1	TRUE	TRUE
1465	TCGA-OL-A5RY-01	BRCA	1	TRUE	TRUE
1466	TCGA-OL-A5RZ-01	BRCA	1	TRUE	TRUE
1467	TCGA-OL-A5S0-01	BRCA	1	TRUE	TRUE
1468	TCGA-OL-A66H-01	BRCA	1	TRUE	TRUE
1469	TCGA-OL-A66I-01	BRCA	1	TRUE	TRUE
1470	TCGA-OL-A66J-01	BRCA	1	TRUE	TRUE
1471	TCGA-OL-A66K-01	BRCA	1	TRUE	TRUE
1472	TCGA-OL-A66L-01	BRCA	1	TRUE	TRUE
1473	TCGA-OL-A66N-01	BRCA	1	TRUE	TRUE
1474	TCGA-OL-A66O-01	BRCA	1	TRUE	TRUE
1475	TCGA-OL-A66P-01	BRCA	1	TRUE	TRUE
1476	TCGA-OL-A6VO-01	BRCA	1	TRUE	TRUE
1477	TCGA-OL-A6VQ-01	BRCA	1	TRUE	TRUE
1478	TCGA-OL-A6VR-01	BRCA	1	TRUE	TRUE
1479	TCGA-OL-A97C-01	BRCA	1	TRUE	TRUE
1480	TCGA-PE-A5DC-01	BRCA	1	TRUE	TRUE
1481	TCGA-PE-A5DD-01	BRCA	1	TRUE	TRUE
1482	TCGA-PE-A5DE-01	BRCA	1	TRUE	TRUE
1483	TCGA-PL-A8LV-01	BRCA	1	TRUE	TRUE
1484	TCGA-PL-A8LX-01	BRCA	1	TRUE	TRUE
1485	TCGA-PL-A8LY-01	BRCA	1	TRUE	TRUE
1486	TCGA-PL-A8LZ-01	BRCA	1	TRUE	TRUE
1487	TCGA-S3-A6ZF-01	BRCA	1	TRUE	TRUE
1488	TCGA-S3-A6ZG-01	BRCA	1	TRUE	TRUE
1489	TCGA-S3-A6ZH-01	BRCA	1	TRUE	TRUE
1490	TCGA-S3-AA0Z-01	BRCA	1	TRUE	TRUE
1491	TCGA-S3-AA10-01	BRCA	1	TRUE	TRUE
1492	TCGA-S3-AA11-01	BRCA	1	TRUE	TRUE
1493	TCGA-S3-AA12-01	BRCA	1	TRUE	TRUE
1494	TCGA-S3-AA14-01	BRCA	1	TRUE	TRUE
1495	TCGA-S3-AA15-01	BRCA	1	TRUE	TRUE
1496	TCGA-S3-AA17-01	BRCA	1	TRUE	TRUE
1497	TCGA-UL-AAZ6-01	BRCA	1	TRUE	TRUE
1498	TCGA-UU-A93S-01	BRCA	1	TRUE	TRUE
1499	TCGA-V7-A7HQ-01	BRCA	1	TRUE	TRUE
1500	TCGA-W8-A86G-01	BRCA	1	TRUE	TRUE
1501	TCGA-WT-AB41-01	BRCA	1	TRUE	TRUE
1502	TCGA-WT-AB44-01	BRCA	1	TRUE	TRUE
1503	TCGA-XX-A899-01	BRCA	1	TRUE	TRUE
1504	TCGA-XX-A89A-01	BRCA	1	TRUE	TRUE
1505	TCGA-Z7-A8R5-01	BRCA	1	TRUE	TRUE
1506	TCGA-Z7-A8R6-01	BRCA	1	TRUE	TRUE
1507	TCGA-2W-A8YY-01	CESC	1	TRUE	TRUE
1508	TCGA-4J-AA1J-01	CESC	1	TRUE	TRUE
1509	TCGA-BI-A0VR-01	CESC	1	TRUE	TRUE
1510	TCGA-BI-A0VS-01	CESC	1	TRUE	TRUE
1511	TCGA-BI-A20A-01	CESC	1	TRUE	TRUE
1512	TCGA-C5-A0TN-01	CESC	1	TRUE	TRUE
1513	TCGA-C5-A1BE-01	CESC	1	TRUE	TRUE
1514	TCGA-C5-A1BF-01	CESC	1	TRUE	TRUE
1515	TCGA-C5-A1BI-01	CESC	1	TRUE	TRUE
1516	TCGA-C5-A1BJ-01	CESC	1	TRUE	TRUE
1517	TCGA-C5-A1BK-01	CESC	1	TRUE	TRUE
1518	TCGA-C5-A1BL-01	CESC	1	TRUE	TRUE
1519	TCGA-C5-A1BM-01	CESC	1	TRUE	TRUE
1520	TCGA-C5-A1BN-01	CESC	1	TRUE	TRUE
1521	TCGA-C5-A1BQ-01	CESC	1	TRUE	TRUE
1522	TCGA-C5-A1M5-01	CESC	1	TRUE	TRUE
1523	TCGA-C5-A1M6-01	CESC	1	TRUE	TRUE
1524	TCGA-C5-A1M7-01	CESC	1	TRUE	TRUE
1525	TCGA-C5-A1M8-01	CESC	1	TRUE	TRUE
1526	TCGA-C5-A1M9-01	CESC	1	TRUE	TRUE
1527	TCGA-C5-A1ME-01	CESC	1	TRUE	TRUE
1528	TCGA-C5-A1MF-01	CESC	1	TRUE	TRUE
1529	TCGA-C5-A1MH-01	CESC	1	TRUE	TRUE
1530	TCGA-C5-A1MI-01	CESC	1	TRUE	TRUE
1531	TCGA-C5-A1MJ-01	CESC	1	TRUE	TRUE
1532	TCGA-C5-A1MK-01	CESC	1	TRUE	TRUE
1533	TCGA-C5-A1ML-01	CESC	1	TRUE	TRUE
1534	TCGA-C5-A1MN-01	CESC	1	TRUE	TRUE
1535	TCGA-C5-A1MP-01	CESC	1	TRUE	TRUE
1536	TCGA-C5-A1MQ-01	CESC	1	TRUE	TRUE
1537	TCGA-C5-A2LS-01	CESC	1	TRUE	TRUE
1538	TCGA-C5-A2LT-01	CESC	1	TRUE	TRUE
1539	TCGA-C5-A2LV-01	CESC	1	TRUE	TRUE
1540	TCGA-C5-A2LX-01	CESC	1	TRUE	TRUE
1541	TCGA-C5-A2LY-01	CESC	1	TRUE	TRUE
1542	TCGA-C5-A2LZ-01	CESC	1	TRUE	TRUE
1543	TCGA-C5-A2M1-01	CESC	1	TRUE	TRUE
1544	TCGA-C5-A2M2-01	CESC	1	TRUE	TRUE
1545	TCGA-C5-A3HD-01	CESC	1	TRUE	TRUE
1546	TCGA-C5-A3HE-01	CESC	1	TRUE	TRUE
1547	TCGA-C5-A3HF-01	CESC	1	TRUE	TRUE
1548	TCGA-C5-A3HL-01	CESC	1	TRUE	TRUE
1549	TCGA-C5-A7CG-01	CESC	1	TRUE	TRUE
1550	TCGA-C5-A7CH-01	CESC	1	TRUE	TRUE
1551	TCGA-C5-A7CJ-01	CESC	1	TRUE	TRUE
1552	TCGA-C5-A7CK-01	CESC	1	TRUE	TRUE
1553	TCGA-C5-A7CL-01	CESC	1	TRUE	TRUE
1554	TCGA-C5-A7CM-01	CESC	1	TRUE	TRUE
1555	TCGA-C5-A7CO-01	CESC	1	TRUE	TRUE
1556	TCGA-C5-A7UC-01	CESC	1	TRUE	TRUE
1557	TCGA-C5-A7UE-01	CESC	1	TRUE	TRUE
1558	TCGA-C5-A7UH-01	CESC	1	TRUE	TRUE
1559	TCGA-C5-A7UI-01	CESC	1	TRUE	TRUE
1560	TCGA-C5-A7X3-01	CESC	1	TRUE	TRUE
1561	TCGA-C5-A7X5-01	CESC	1	TRUE	TRUE
1562	TCGA-C5-A7X8-01	CESC	1	TRUE	TRUE
1563	TCGA-C5-A7XC-01	CESC	1	TRUE	TRUE
1564	TCGA-C5-A8XH-01	CESC	1	TRUE	TRUE
1565	TCGA-C5-A8XI-01	CESC	1	TRUE	TRUE
1566	TCGA-C5-A8XJ-01	CESC	1	TRUE	TRUE
1567	TCGA-C5-A8XK-01	CESC	1	TRUE	TRUE
1568	TCGA-C5-A8YQ-01	CESC	1	TRUE	TRUE
1569	TCGA-C5-A8YR-01	CESC	1	TRUE	TRUE
1570	TCGA-C5-A8YT-01	CESC	1	TRUE	TRUE
1571	TCGA-C5-A8ZZ-01	CESC	1	TRUE	TRUE
1572	TCGA-C5-A901-01	CESC	1	TRUE	TRUE
1573	TCGA-C5-A902-01	CESC	1	TRUE	TRUE
1574	TCGA-C5-A905-01	CESC	1	TRUE	TRUE
1575	TCGA-C5-A907-01	CESC	1	TRUE	TRUE
1576	TCGA-DG-A2KJ-01	CESC	1	TRUE	TRUE
1577	TCGA-DG-A2KK-01	CESC	1	TRUE	TRUE
1578	TCGA-DG-A2KL-01	CESC	1	TRUE	TRUE
1579	TCGA-DG-A2KM-01	CESC	1	TRUE	TRUE
1580	TCGA-DR-A0ZL-01	CESC	1	TRUE	TRUE
1581	TCGA-DR-A0ZM-01	CESC	1	TRUE	TRUE
1582	TCGA-DS-A0VK-01	CESC	1	TRUE	TRUE
1583	TCGA-DS-A0VL-01	CESC	1	TRUE	TRUE
1584	TCGA-DS-A0VM-01	CESC	1	TRUE	TRUE
1585	TCGA-DS-A0VN-01	CESC	1	TRUE	TRUE
1586	TCGA-DS-A1O9-01	CESC	1	TRUE	TRUE
1587	TCGA-DS-A1OA-01	CESC	1	TRUE	TRUE
1588	TCGA-DS-A1OB-01	CESC	1	TRUE	TRUE
1589	TCGA-DS-A1OD-01	CESC	1	TRUE	TRUE
1590	TCGA-DS-A3LQ-01	CESC	1	TRUE	TRUE
1591	TCGA-DS-A5RQ-01	CESC	1	TRUE	TRUE
1592	TCGA-DS-A7WF-01	CESC	1	TRUE	TRUE
1593	TCGA-DS-A7WH-01	CESC	1	TRUE	TRUE
1594	TCGA-DS-A7WI-01	CESC	1	TRUE	TRUE
1595	TCGA-EA-A1QS-01	CESC	1	TRUE	TRUE
1596	TCGA-EA-A1QT-01	CESC	1	TRUE	TRUE
1597	TCGA-EA-A3HQ-01	CESC	1	TRUE	TRUE
1598	TCGA-EA-A3HR-01	CESC	1	TRUE	TRUE
1599	TCGA-EA-A3HS-01	CESC	1	TRUE	TRUE
1600	TCGA-EA-A3HT-01	CESC	1	TRUE	TRUE
1601	TCGA-EA-A3HU-01	CESC	1	TRUE	TRUE
1602	TCGA-EA-A3QD-01	CESC	1	TRUE	TRUE
1603	TCGA-EA-A3QE-01	CESC	1	TRUE	TRUE
1604	TCGA-EA-A3Y4-01	CESC	1	TRUE	TRUE
1605	TCGA-EA-A410-01	CESC	1	TRUE	TRUE
1606	TCGA-EA-A411-01	CESC	1	TRUE	TRUE
1607	TCGA-EA-A439-01	CESC	1	TRUE	TRUE
1608	TCGA-EA-A43B-01	CESC	1	TRUE	TRUE
1609	TCGA-EA-A44S-01	CESC	1	TRUE	TRUE
1610	TCGA-EA-A4BA-01	CESC	1	TRUE	TRUE
1611	TCGA-EA-A50E-01	CESC	1	TRUE	TRUE
1612	TCGA-EA-A556-01	CESC	1	TRUE	TRUE
1613	TCGA-EA-A5FO-01	CESC	1	TRUE	TRUE
1614	TCGA-EA-A5O9-01	CESC	1	TRUE	TRUE
1615	TCGA-EA-A5ZD-01	CESC	1	TRUE	TRUE
1616	TCGA-EA-A5ZE-01	CESC	1	TRUE	TRUE
1617	TCGA-EA-A5ZF-01	CESC	1	TRUE	TRUE
1618	TCGA-EA-A6QX-01	CESC	1	TRUE	TRUE
1619	TCGA-EA-A78R-01	CESC	1	TRUE	TRUE
1620	TCGA-EA-A97N-01	CESC	1	TRUE	TRUE
1621	TCGA-EK-A2GZ-01	CESC	1	TRUE	TRUE
1622	TCGA-EK-A2H1-01	CESC	1	TRUE	TRUE
1623	TCGA-EK-A2IP-01	CESC	1	TRUE	TRUE
1624	TCGA-EK-A2IR-01	CESC	1	TRUE	TRUE
1625	TCGA-EK-A2PG-01	CESC	1	TRUE	TRUE
1626	TCGA-EK-A2PI-01	CESC	1	TRUE	TRUE
1627	TCGA-EK-A2PK-01	CESC	1	TRUE	TRUE
1628	TCGA-EK-A2PL-01	CESC	1	TRUE	TRUE
1629	TCGA-EK-A2PM-01	CESC	1	TRUE	TRUE
1630	TCGA-EK-A2R7-01	CESC	1	TRUE	TRUE
1631	TCGA-EK-A2R8-01	CESC	1	TRUE	TRUE
1632	TCGA-EK-A2R9-01	CESC	1	TRUE	TRUE
1633	TCGA-EK-A2RA-01	CESC	1	TRUE	TRUE
1634	TCGA-EK-A2RB-01	CESC	1	TRUE	TRUE
1635	TCGA-EK-A2RC-01	CESC	1	TRUE	TRUE
1636	TCGA-EK-A2RE-01	CESC	1	TRUE	TRUE
1637	TCGA-EK-A2RJ-01	CESC	1	TRUE	TRUE
1638	TCGA-EK-A2RK-01	CESC	1	TRUE	TRUE
1639	TCGA-EK-A2RL-01	CESC	1	TRUE	TRUE
1640	TCGA-EK-A2RM-01	CESC	1	TRUE	TRUE
1641	TCGA-EK-A2RN-01	CESC	1	TRUE	TRUE
1642	TCGA-EK-A2RO-01	CESC	1	TRUE	TRUE
1643	TCGA-EK-A3GJ-01	CESC	1	TRUE	TRUE
1644	TCGA-EK-A3GK-01	CESC	1	TRUE	TRUE
1645	TCGA-EK-A3GM-01	CESC	1	TRUE	TRUE
1646	TCGA-EK-A3GN-01	CESC	1	TRUE	TRUE
1647	TCGA-EX-A1H5-01	CESC	1	TRUE	TRUE
1648	TCGA-EX-A1H6-01	CESC	1	TRUE	TRUE
1649	TCGA-EX-A3L1-01	CESC	1	TRUE	TRUE
1650	TCGA-EX-A69L-01	CESC	1	TRUE	TRUE
1651	TCGA-EX-A69M-01	CESC	1	TRUE	TRUE
1652	TCGA-EX-A8YF-01	CESC	1	TRUE	TRUE
1653	TCGA-FU-A23K-01	CESC	1	TRUE	TRUE
1654	TCGA-FU-A23L-01	CESC	1	TRUE	TRUE
1655	TCGA-FU-A2QG-01	CESC	1	TRUE	TRUE
1656	TCGA-FU-A3EO-01	CESC	1	TRUE	TRUE
1657	TCGA-FU-A3HY-01	CESC	1	TRUE	TRUE
1658	TCGA-FU-A3HZ-01	CESC	1	TRUE	TRUE
1659	TCGA-FU-A3NI-01	CESC	1	TRUE	TRUE
1660	TCGA-FU-A3TQ-01	CESC	1	TRUE	TRUE
1661	TCGA-FU-A3WB-01	CESC	1	TRUE	TRUE
1662	TCGA-FU-A3YQ-01	CESC	1	TRUE	TRUE
1663	TCGA-FU-A40J-01	CESC	1	TRUE	TRUE
1664	TCGA-FU-A57G-01	CESC	1	TRUE	TRUE
1665	TCGA-FU-A5XV-01	CESC	1	TRUE	TRUE
1666	TCGA-FU-A770-01	CESC	1	TRUE	TRUE
1667	TCGA-GH-A9DA-01	CESC	1	TRUE	TRUE
1668	TCGA-HG-A2PA-01	CESC	1	TRUE	TRUE
1669	TCGA-HM-A3JJ-01	CESC	1	TRUE	TRUE
1670	TCGA-HM-A3JK-01	CESC	1	TRUE	TRUE
1671	TCGA-HM-A4S6-01	CESC	1	TRUE	TRUE
1672	TCGA-HM-A6W2-01	CESC	1	TRUE	TRUE
1673	TCGA-IR-A3L7-01	CESC	1	TRUE	TRUE
1674	TCGA-IR-A3LA-01	CESC	1	TRUE	TRUE
1675	TCGA-IR-A3LB-01	CESC	1	TRUE	TRUE
1676	TCGA-IR-A3LC-01	CESC	1	TRUE	TRUE
1677	TCGA-IR-A3LF-01	CESC	1	TRUE	TRUE
1678	TCGA-IR-A3LH-01	CESC	1	TRUE	TRUE
1679	TCGA-IR-A3LI-01	CESC	1	TRUE	TRUE
1680	TCGA-IR-A3LK-01	CESC	1	TRUE	TRUE
1681	TCGA-IR-A3LL-01	CESC	1	TRUE	TRUE
1682	TCGA-JW-A5VG-01	CESC	1	TRUE	TRUE
1683	TCGA-JW-A5VH-01	CESC	1	TRUE	TRUE
1684	TCGA-JW-A5VI-01	CESC	1	TRUE	TRUE
1685	TCGA-JW-A5VJ-01	CESC	1	TRUE	TRUE
1686	TCGA-JW-A5VK-01	CESC	1	TRUE	TRUE
1687	TCGA-JW-A69B-01	CESC	1	TRUE	TRUE
1688	TCGA-JW-A852-01	CESC	1	TRUE	TRUE
1689	TCGA-JW-AAVH-01	CESC	1	TRUE	TRUE
1690	TCGA-JX-A3PZ-01	CESC	1	TRUE	TRUE
1691	TCGA-JX-A3Q0-01	CESC	1	TRUE	TRUE
1692	TCGA-JX-A3Q8-01	CESC	1	TRUE	TRUE
1693	TCGA-JX-A5QV-01	CESC	1	TRUE	TRUE
1694	TCGA-LP-A4AU-01	CESC	1	TRUE	TRUE
1695	TCGA-LP-A4AV-01	CESC	1	TRUE	TRUE
1696	TCGA-LP-A4AW-01	CESC	1	TRUE	TRUE
1697	TCGA-LP-A4AX-01	CESC	1	TRUE	TRUE
1698	TCGA-LP-A5U2-01	CESC	1	TRUE	TRUE
1699	TCGA-LP-A5U3-01	CESC	1	TRUE	TRUE
1700	TCGA-LP-A7HU-01	CESC	1	TRUE	TRUE
1701	TCGA-MA-AA3W-01	CESC	1	TRUE	TRUE
1702	TCGA-MA-AA3X-01	CESC	1	TRUE	TRUE
1703	TCGA-MA-AA3Y-01	CESC	1	TRUE	TRUE
1704	TCGA-MA-AA3Z-01	CESC	1	TRUE	TRUE
1705	TCGA-MA-AA41-01	CESC	1	TRUE	TRUE
1706	TCGA-MA-AA42-01	CESC	1	TRUE	TRUE
1707	TCGA-MA-AA43-01	CESC	1	TRUE	TRUE
1708	TCGA-MU-A51Y-01	CESC	1	TRUE	TRUE
1709	TCGA-MU-A5YI-01	CESC	1	TRUE	TRUE
1710	TCGA-MU-A8JM-01	CESC	1	TRUE	TRUE
1711	TCGA-MY-A5BD-01	CESC	1	TRUE	TRUE
1712	TCGA-MY-A5BE-01	CESC	1	TRUE	TRUE
1713	TCGA-MY-A5BF-01	CESC	1	TRUE	TRUE
1714	TCGA-MY-A913-01	CESC	1	TRUE	TRUE
1715	TCGA-PN-A8MA-01	CESC	1	TRUE	TRUE
1716	TCGA-Q1-A5R1-01	CESC	1	TRUE	TRUE
1717	TCGA-Q1-A5R2-01	CESC	1	TRUE	TRUE
1718	TCGA-Q1-A5R3-01	CESC	1	TRUE	TRUE
1719	TCGA-Q1-A6DT-01	CESC	1	TRUE	TRUE
1720	TCGA-Q1-A6DV-01	CESC	1	TRUE	TRUE
1721	TCGA-Q1-A6DW-01	CESC	1	TRUE	TRUE
1722	TCGA-Q1-A73O-01	CESC	1	TRUE	TRUE
1723	TCGA-Q1-A73P-01	CESC	1	TRUE	TRUE
1724	TCGA-Q1-A73Q-01	CESC	1	TRUE	TRUE
1725	TCGA-Q1-A73R-01	CESC	1	TRUE	TRUE
1726	TCGA-Q1-A73S-01	CESC	1	TRUE	TRUE
1727	TCGA-R2-A69V-01	CESC	1	TRUE	TRUE
1728	TCGA-RA-A741-01	CESC	1	TRUE	TRUE
1729	TCGA-UC-A7PD-01	CESC	1	TRUE	TRUE
1730	TCGA-UC-A7PF-01	CESC	1	TRUE	TRUE
1731	TCGA-UC-A7PG-01	CESC	1	TRUE	TRUE
1732	TCGA-UC-A7PI-01	CESC	1	TRUE	TRUE
1733	TCGA-VS-A8EB-01	CESC	1	TRUE	TRUE
1734	TCGA-VS-A8EC-01	CESC	1	TRUE	TRUE
1735	TCGA-VS-A8EG-01	CESC	1	TRUE	TRUE
1736	TCGA-VS-A8EH-01	CESC	1	TRUE	TRUE
1737	TCGA-VS-A8EI-01	CESC	1	TRUE	TRUE
1738	TCGA-VS-A8EJ-01	CESC	1	TRUE	TRUE
1739	TCGA-VS-A8EK-01	CESC	1	TRUE	TRUE
1740	TCGA-VS-A8EL-01	CESC	1	TRUE	TRUE
1741	TCGA-VS-A8Q8-01	CESC	1	TRUE	TRUE
1742	TCGA-VS-A8Q9-01	CESC	1	TRUE	TRUE
1743	TCGA-VS-A8QA-01	CESC	1	TRUE	TRUE
1744	TCGA-VS-A8QC-01	CESC	1	TRUE	TRUE
1745	TCGA-VS-A8QF-01	CESC	1	TRUE	TRUE
1746	TCGA-VS-A8QH-01	CESC	1	TRUE	TRUE
1747	TCGA-VS-A8QM-01	CESC	1	TRUE	TRUE
1748	TCGA-VS-A94W-01	CESC	1	TRUE	TRUE
1749	TCGA-VS-A94X-01	CESC	1	TRUE	TRUE
1750	TCGA-VS-A94Y-01	CESC	1	TRUE	TRUE
1751	TCGA-VS-A94Z-01	CESC	1	TRUE	TRUE
1752	TCGA-VS-A950-01	CESC	1	TRUE	TRUE
1753	TCGA-VS-A952-01	CESC	1	TRUE	TRUE
1754	TCGA-VS-A953-01	CESC	1	TRUE	TRUE
1755	TCGA-VS-A954-01	CESC	1	TRUE	TRUE
1756	TCGA-VS-A957-01	CESC	1	TRUE	TRUE
1757	TCGA-VS-A958-01	CESC	1	TRUE	TRUE
1758	TCGA-VS-A959-01	CESC	1	TRUE	TRUE
1759	TCGA-VS-A9U5-01	CESC	1	TRUE	TRUE
1760	TCGA-VS-A9U6-01	CESC	1	TRUE	TRUE
1761	TCGA-VS-A9U7-01	CESC	1	TRUE	TRUE
1762	TCGA-VS-A9UB-01	CESC	1	TRUE	TRUE
1763	TCGA-VS-A9UC-01	CESC	1	TRUE	TRUE
1764	TCGA-VS-A9UD-01	CESC	1	TRUE	TRUE
1765	TCGA-VS-A9UH-01	CESC	1	TRUE	TRUE
1766	TCGA-VS-A9UI-01	CESC	1	TRUE	TRUE
1767	TCGA-VS-A9UJ-01	CESC	1	TRUE	TRUE
1768	TCGA-VS-A9UL-01	CESC	1	TRUE	TRUE
1769	TCGA-VS-A9UM-01	CESC	1	TRUE	TRUE
1770	TCGA-VS-A9UO-01	CESC	1	TRUE	TRUE
1771	TCGA-VS-A9UP-01	CESC	1	TRUE	TRUE
1772	TCGA-VS-A9UQ-01	CESC	1	TRUE	TRUE
1773	TCGA-VS-A9UR-01	CESC	1	TRUE	TRUE
1774	TCGA-VS-A9UT-01	CESC	1	TRUE	TRUE
1775	TCGA-VS-A9UU-01	CESC	1	TRUE	TRUE
1776	TCGA-VS-A9UV-01	CESC	1	TRUE	TRUE
1777	TCGA-VS-A9UY-01	CESC	1	TRUE	TRUE
1778	TCGA-VS-A9UZ-01	CESC	1	TRUE	TRUE
1779	TCGA-VS-A9V0-01	CESC	1	TRUE	TRUE
1780	TCGA-VS-A9V1-01	CESC	1	TRUE	TRUE
1781	TCGA-VS-A9V2-01	CESC	1	TRUE	TRUE
1782	TCGA-VS-A9V3-01	CESC	1	TRUE	TRUE
1783	TCGA-VS-A9V4-01	CESC	1	TRUE	TRUE
1784	TCGA-VS-A9V5-01	CESC	1	TRUE	TRUE
1785	TCGA-VS-AA62-01	CESC	1	TRUE	TRUE
1786	TCGA-WL-A834-01	CESC	1	TRUE	TRUE
1787	TCGA-XS-A8TJ-01	CESC	1	TRUE	TRUE
1788	TCGA-ZJ-A8QO-01	CESC	1	TRUE	TRUE
1789	TCGA-ZJ-A8QR-01	CESC	1	TRUE	TRUE
1790	TCGA-ZJ-AAX4-01	CESC	1	TRUE	TRUE
1791	TCGA-ZJ-AAX8-01	CESC	1	TRUE	TRUE
1792	TCGA-ZJ-AAXA-01	CESC	1	TRUE	TRUE
1793	TCGA-ZJ-AAXB-01	CESC	1	TRUE	TRUE
1794	TCGA-ZJ-AAXD-01	CESC	1	TRUE	TRUE
1795	TCGA-ZJ-AAXF-01	CESC	1	TRUE	TRUE
1796	TCGA-ZJ-AAXI-01	CESC	1	TRUE	TRUE
1797	TCGA-ZJ-AAXJ-01	CESC	1	TRUE	TRUE
1798	TCGA-ZJ-AAXN-01	CESC	1	TRUE	TRUE
1799	TCGA-ZJ-AAXT-01	CESC	1	TRUE	TRUE
1800	TCGA-ZJ-AAXU-01	CESC	1	TRUE	TRUE
1801	TCGA-ZJ-AB0H-01	CESC	1	TRUE	TRUE
1802	TCGA-ZJ-AB0I-01	CESC	1	TRUE	TRUE
1803	TCGA-ZX-AA5X-01	CESC	1	TRUE	TRUE
1804	TCGA-3X-AAV9-01	CHOL	1	TRUE	TRUE
1805	TCGA-3X-AAVA-01	CHOL	1	TRUE	TRUE
1806	TCGA-3X-AAVB-01	CHOL	1	TRUE	TRUE
1807	TCGA-3X-AAVC-01	CHOL	1	TRUE	TRUE
1808	TCGA-3X-AAVE-01	CHOL	1	TRUE	TRUE
1809	TCGA-4G-AAZO-01	CHOL	1	TRUE	TRUE
1810	TCGA-4G-AAZT-01	CHOL	1	TRUE	TRUE
1811	TCGA-W5-AA2G-01	CHOL	1	TRUE	TRUE
1812	TCGA-W5-AA2H-01	CHOL	1	TRUE	TRUE
1813	TCGA-W5-AA2I-01	CHOL	1	TRUE	TRUE
1814	TCGA-W5-AA2O-01	CHOL	1	TRUE	TRUE
1815	TCGA-W5-AA2Q-01	CHOL	1	TRUE	TRUE
1816	TCGA-W5-AA2R-01	CHOL	1	TRUE	TRUE
1817	TCGA-W5-AA2T-01	CHOL	1	TRUE	TRUE
1818	TCGA-W5-AA2U-01	CHOL	1	TRUE	TRUE
1819	TCGA-W5-AA2W-01	CHOL	1	TRUE	TRUE
1820	TCGA-W5-AA2X-01	CHOL	1	TRUE	TRUE
1821	TCGA-W5-AA2Z-01	CHOL	1	TRUE	TRUE
1822	TCGA-W5-AA30-01	CHOL	1	TRUE	TRUE
1823	TCGA-W5-AA31-01	CHOL	1	TRUE	TRUE
1824	TCGA-W5-AA33-01	CHOL	1	TRUE	TRUE
1825	TCGA-W5-AA34-01	CHOL	1	TRUE	TRUE
1826	TCGA-W5-AA38-01	CHOL	1	TRUE	TRUE
1827	TCGA-W5-AA39-01	CHOL	1	TRUE	TRUE
1828	TCGA-W6-AA0S-01	CHOL	1	TRUE	TRUE
1829	TCGA-WD-A7RX-01	CHOL	1	TRUE	TRUE
1830	TCGA-YR-A95A-01	CHOL	1	TRUE	TRUE
1831	TCGA-ZD-A8I3-01	CHOL	1	TRUE	TRUE
1832	TCGA-ZH-A8Y1-01	CHOL	1	TRUE	TRUE
1833	TCGA-ZH-A8Y2-01	CHOL	1	TRUE	TRUE
1834	TCGA-ZH-A8Y4-01	CHOL	1	TRUE	TRUE
1835	TCGA-ZH-A8Y5-01	CHOL	1	TRUE	TRUE
1836	TCGA-ZH-A8Y6-01	CHOL	1	TRUE	TRUE
1837	TCGA-ZH-A8Y8-01	CHOL	1	TRUE	TRUE
1838	TCGA-ZU-A8S4-01	CHOL	1	TRUE	TRUE
1839	TCGA-3L-AA1B-01	COAD	1	TRUE	TRUE
1840	TCGA-4N-A93T-01	COAD	1	TRUE	TRUE
1841	TCGA-4T-AA8H-01	COAD	1	TRUE	TRUE
1842	TCGA-5M-AAT4-01	COAD	1	TRUE	TRUE
1843	TCGA-5M-AAT5-01	COAD	1	TRUE	TRUE
1844	TCGA-5M-AAT6-01	COAD	1	TRUE	TRUE
1845	TCGA-5M-AATA-01	COAD	1	TRUE	TRUE
1846	TCGA-5M-AATE-01	COAD	1	TRUE	TRUE
1847	TCGA-A6-2675-01	COAD	1	TRUE	TRUE
1848	TCGA-A6-2684-01	COAD	1	TRUE	TRUE
1849	TCGA-A6-2685-01	COAD	1	TRUE	TRUE
1850	TCGA-A6-2686-01	COAD	1	TRUE	TRUE
1851	TCGA-A6-5656-01	COAD	1	TRUE	TRUE
1852	TCGA-A6-5657-01	COAD	1	TRUE	TRUE
1853	TCGA-A6-5659-01	COAD	1	TRUE	TRUE
1854	TCGA-A6-5660-01	COAD	1	TRUE	TRUE
1855	TCGA-A6-5661-01	COAD	1	TRUE	TRUE
1856	TCGA-A6-5662-01	COAD	1	TRUE	TRUE
1857	TCGA-A6-5664-01	COAD	1	TRUE	TRUE
1858	TCGA-A6-5665-01	COAD	1	TRUE	TRUE
1859	TCGA-A6-5666-01	COAD	1	TRUE	TRUE
1860	TCGA-A6-5667-01	COAD	1	TRUE	TRUE
1861	TCGA-A6-6137-01	COAD	1	TRUE	TRUE
1862	TCGA-A6-6138-01	COAD	1	TRUE	TRUE
1863	TCGA-A6-6140-01	COAD	1	TRUE	TRUE
1864	TCGA-A6-6141-01	COAD	1	TRUE	TRUE
1865	TCGA-A6-6142-01	COAD	1	TRUE	TRUE
1866	TCGA-A6-6648-01	COAD	1	TRUE	TRUE
1867	TCGA-A6-6650-01	COAD	1	TRUE	TRUE
1868	TCGA-A6-6651-01	COAD	1	TRUE	TRUE
1869	TCGA-A6-6652-01	COAD	1	TRUE	TRUE
1870	TCGA-A6-6653-01	COAD	1	TRUE	TRUE
1871	TCGA-A6-6654-01	COAD	1	TRUE	TRUE
1872	TCGA-A6-6780-01	COAD	1	TRUE	TRUE
1873	TCGA-A6-6781-01	COAD	1	TRUE	TRUE
1874	TCGA-A6-6782-01	COAD	1	TRUE	TRUE
1875	TCGA-A6-A565-01	COAD	1	TRUE	TRUE
1876	TCGA-A6-A566-01	COAD	1	TRUE	TRUE
1877	TCGA-A6-A567-01	COAD	1	TRUE	TRUE
1878	TCGA-A6-A56B-01	COAD	1	TRUE	TRUE
1879	TCGA-A6-A5ZU-01	COAD	1	TRUE	TRUE
1880	TCGA-AA-3489-01	COAD	1	TRUE	TRUE
1881	TCGA-AA-3492-01	COAD	1	TRUE	TRUE
1882	TCGA-AA-3495-01	COAD	1	TRUE	TRUE
1883	TCGA-AA-3502-01	COAD	1	TRUE	TRUE
1884	TCGA-AA-3509-01	COAD	1	TRUE	TRUE
1885	TCGA-AA-3511-01	COAD	1	TRUE	TRUE
1886	TCGA-AA-3526-01	COAD	1	FALSE	TRUE
1887	TCGA-AA-3655-01	COAD	1	TRUE	TRUE
1888	TCGA-AA-3660-01	COAD	1	TRUE	TRUE
1889	TCGA-AA-3663-01	COAD	1	TRUE	TRUE
1890	TCGA-AA-3685-01	COAD	1	FALSE	TRUE
1891	TCGA-AA-3712-01	COAD	1	TRUE	TRUE
1892	TCGA-AA-A01P-01	COAD	1	FALSE	TRUE
1893	TCGA-AA-A01X-01	COAD	1	FALSE	TRUE
1894	TCGA-AA-A01Z-01	COAD	1	FALSE	TRUE
1895	TCGA-AA-A02K-01	COAD	1	FALSE	TRUE
1896	TCGA-AA-A02Y-01	COAD	1	FALSE	TRUE
1897	TCGA-AD-5900-01	COAD	1	TRUE	TRUE
1898	TCGA-AD-6889-01	COAD	1	TRUE	TRUE
1899	TCGA-AD-6890-01	COAD	1	TRUE	TRUE
1900	TCGA-AD-6899-01	COAD	1	TRUE	TRUE
1901	TCGA-AD-6901-01	COAD	1	TRUE	TRUE
1902	TCGA-AD-6963-01	COAD	1	TRUE	TRUE
1903	TCGA-AD-6965-01	COAD	1	TRUE	TRUE
1904	TCGA-AD-A5EJ-01	COAD	1	TRUE	TRUE
1905	TCGA-AD-A5EK-01	COAD	1	TRUE	TRUE
1906	TCGA-AM-5820-01	COAD	1	TRUE	TRUE
1907	TCGA-AM-5821-01	COAD	1	TRUE	TRUE
1908	TCGA-AU-3779-01	COAD	1	TRUE	TRUE
1909	TCGA-AU-6004-01	COAD	1	TRUE	TRUE
1910	TCGA-AY-5543-01	COAD	1	TRUE	TRUE
1911	TCGA-AY-6196-01	COAD	1	TRUE	TRUE
1912	TCGA-AY-6197-01	COAD	1	TRUE	TRUE
1913	TCGA-AY-6386-01	COAD	1	TRUE	TRUE
1914	TCGA-AY-A54L-01	COAD	1	TRUE	TRUE
1915	TCGA-AY-A69D-01	COAD	1	TRUE	TRUE
1916	TCGA-AY-A71X-01	COAD	1	TRUE	TRUE
1917	TCGA-AY-A8YK-01	COAD	1	TRUE	TRUE
1918	TCGA-AZ-4315-01	COAD	1	TRUE	TRUE
1919	TCGA-AZ-4323-01	COAD	1	TRUE	TRUE
1920	TCGA-AZ-4614-01	COAD	1	TRUE	TRUE
1921	TCGA-AZ-4615-01	COAD	1	TRUE	TRUE
1922	TCGA-AZ-4616-01	COAD	1	TRUE	TRUE
1923	TCGA-AZ-4682-01	COAD	1	TRUE	TRUE
1924	TCGA-AZ-4684-01	COAD	1	TRUE	TRUE
1925	TCGA-AZ-5403-01	COAD	1	TRUE	TRUE
1926	TCGA-AZ-5407-01	COAD	1	TRUE	TRUE
1927	TCGA-AZ-6598-01	COAD	1	TRUE	TRUE
1928	TCGA-AZ-6599-01	COAD	1	TRUE	TRUE
1929	TCGA-AZ-6600-01	COAD	1	TRUE	TRUE
1930	TCGA-AZ-6603-01	COAD	1	TRUE	TRUE
1931	TCGA-AZ-6605-01	COAD	1	TRUE	TRUE
1932	TCGA-AZ-6606-01	COAD	1	TRUE	TRUE
1933	TCGA-AZ-6607-01	COAD	1	TRUE	TRUE
1934	TCGA-CA-5254-01	COAD	1	TRUE	TRUE
1935	TCGA-CA-5255-01	COAD	1	TRUE	TRUE
1936	TCGA-CA-5256-01	COAD	1	TRUE	TRUE
1937	TCGA-CA-5796-01	COAD	1	TRUE	TRUE
1938	TCGA-CA-5797-01	COAD	1	TRUE	TRUE
1939	TCGA-CA-6715-01	COAD	1	TRUE	TRUE
1940	TCGA-CA-6716-01	COAD	1	TRUE	TRUE
1941	TCGA-CA-6717-01	COAD	1	TRUE	TRUE
1942	TCGA-CA-6718-01	COAD	1	TRUE	TRUE
1943	TCGA-CA-6719-01	COAD	1	TRUE	TRUE
1944	TCGA-CK-4947-01	COAD	1	TRUE	TRUE
1945	TCGA-CK-4948-01	COAD	1	TRUE	TRUE
1946	TCGA-CK-4950-01	COAD	1	TRUE	TRUE
1947	TCGA-CK-4951-01	COAD	1	TRUE	TRUE
1948	TCGA-CK-4952-01	COAD	1	TRUE	TRUE
1949	TCGA-CK-5913-01	COAD	1	TRUE	TRUE
1950	TCGA-CK-5914-01	COAD	1	TRUE	TRUE
1951	TCGA-CK-5915-01	COAD	1	TRUE	TRUE
1952	TCGA-CK-5916-01	COAD	1	TRUE	TRUE
1953	TCGA-CK-6746-01	COAD	1	TRUE	TRUE
1954	TCGA-CK-6747-01	COAD	1	TRUE	TRUE
1955	TCGA-CK-6748-01	COAD	1	TRUE	TRUE
1956	TCGA-CK-6751-01	COAD	1	TRUE	TRUE
1957	TCGA-CM-4743-01	COAD	1	TRUE	TRUE
1958	TCGA-CM-4744-01	COAD	1	TRUE	TRUE
1959	TCGA-CM-4747-01	COAD	1	TRUE	TRUE
1960	TCGA-CM-4751-01	COAD	1	TRUE	TRUE
1961	TCGA-CM-5344-01	COAD	1	TRUE	TRUE
1962	TCGA-CM-5348-01	COAD	1	TRUE	TRUE
1963	TCGA-CM-5349-01	COAD	1	TRUE	TRUE
1964	TCGA-CM-5860-01	COAD	1	TRUE	TRUE
1965	TCGA-CM-5861-01	COAD	1	TRUE	TRUE
1966	TCGA-CM-5862-01	COAD	1	TRUE	TRUE
1967	TCGA-CM-5864-01	COAD	1	TRUE	TRUE
1968	TCGA-CM-5868-01	COAD	1	TRUE	TRUE
1969	TCGA-CM-6161-01	COAD	1	TRUE	TRUE
1970	TCGA-CM-6162-01	COAD	1	TRUE	TRUE
1971	TCGA-CM-6163-01	COAD	1	TRUE	TRUE
1972	TCGA-CM-6164-01	COAD	1	TRUE	TRUE
1973	TCGA-CM-6165-01	COAD	1	TRUE	TRUE
1974	TCGA-CM-6166-01	COAD	1	TRUE	TRUE
1975	TCGA-CM-6167-01	COAD	1	TRUE	TRUE
1976	TCGA-CM-6168-01	COAD	1	TRUE	TRUE
1977	TCGA-CM-6169-01	COAD	1	TRUE	TRUE
1978	TCGA-CM-6170-01	COAD	1	TRUE	TRUE
1979	TCGA-CM-6171-01	COAD	1	TRUE	TRUE
1980	TCGA-CM-6172-01	COAD	1	TRUE	TRUE
1981	TCGA-CM-6674-01	COAD	1	TRUE	TRUE
1982	TCGA-CM-6675-01	COAD	1	TRUE	TRUE
1983	TCGA-CM-6676-01	COAD	1	TRUE	TRUE
1984	TCGA-CM-6677-01	COAD	1	TRUE	TRUE
1985	TCGA-CM-6678-01	COAD	1	TRUE	TRUE
1986	TCGA-CM-6679-01	COAD	1	TRUE	TRUE
1987	TCGA-CM-6680-01	COAD	1	TRUE	TRUE
1988	TCGA-D5-5537-01	COAD	1	TRUE	TRUE
1989	TCGA-D5-5538-01	COAD	1	TRUE	TRUE
1990	TCGA-D5-5539-01	COAD	1	TRUE	TRUE
1991	TCGA-D5-5540-01	COAD	1	TRUE	TRUE
1992	TCGA-D5-5541-01	COAD	1	TRUE	TRUE
1993	TCGA-D5-6529-01	COAD	1	TRUE	TRUE
1994	TCGA-D5-6530-01	COAD	1	TRUE	TRUE
1995	TCGA-D5-6531-01	COAD	1	TRUE	TRUE
1996	TCGA-D5-6532-01	COAD	1	TRUE	TRUE
1997	TCGA-D5-6533-01	COAD	1	TRUE	TRUE
1998	TCGA-D5-6534-01	COAD	1	TRUE	TRUE
1999	TCGA-D5-6535-01	COAD	1	TRUE	TRUE
[truncated: 6,910 more rows]

## Sheet: Normal_Summary
	expr_only	methly_only	methly_and_expr
ACC	0	0	0
BLCA	2	4	13
BRCA	28	13	83
CESC	0	0	3
CHOL	0	0	9
COAD	15	15	15
DLBC	0	0	0
ESCA	2	5	8
GBM	4	1	1
HNSC	19	30	20
KICH	23	0	0
KIRC	43	120	21
KIRP	9	15	19
LGG	0	0	0
LIHC	5	7	38
LUAD	32	8	14
LUSC	38	30	6
MESO	0	0	0
OV	0	0	0
PAAD	0	3	4
PCPG	0	0	3
PRAD	15	11	29
READ	7	5	2
SARC	0	0	0
SKCM	0	0	1
STAD	35	2	0
TGCT	0	0	0
THCA	9	6	48
THYM	0	0	2
UCEC	0	21	24
UCS	0	0	0
UVM	0	0	0

## Sheet: Normal_Samples
	barcode	disease	typeID	methyl_avail	expr_avail
1	TCGA-BL-A13J-11	BLCA	11	TRUE	TRUE
2	TCGA-BT-A20N-11	BLCA	11	TRUE	TRUE
3	TCGA-BT-A20Q-11	BLCA	11	FALSE	TRUE
4	TCGA-BT-A20R-11	BLCA	11	TRUE	TRUE
5	TCGA-BT-A20U-11	BLCA	11	TRUE	TRUE
6	TCGA-BT-A20W-11	BLCA	11	TRUE	TRUE
7	TCGA-BT-A2LA-11	BLCA	11	TRUE	TRUE
8	TCGA-BT-A2LB-11	BLCA	11	FALSE	TRUE
9	TCGA-GC-A6I3-11	BLCA	11	TRUE	TRUE
10	TCGA-GD-A2C5-11	BLCA	11	TRUE	TRUE
11	TCGA-GD-A3OP-11	BLCA	11	TRUE	TRUE
12	TCGA-GD-A3OQ-11	BLCA	11	TRUE	TRUE
13	TCGA-K4-A3WV-11	BLCA	11	TRUE	TRUE
14	TCGA-K4-A54R-11	BLCA	11	TRUE	TRUE
15	TCGA-K4-A5RI-11	BLCA	11	TRUE	TRUE
16	TCGA-A7-A0CE-11	BRCA	11	TRUE	TRUE
17	TCGA-A7-A0CH-11	BRCA	11	TRUE	TRUE
18	TCGA-A7-A0D9-11	BRCA	11	TRUE	TRUE
19	TCGA-A7-A0DB-11	BRCA	11	TRUE	TRUE
20	TCGA-A7-A13E-11	BRCA	11	TRUE	TRUE
21	TCGA-A7-A13F-11	BRCA	11	TRUE	TRUE
22	TCGA-A7-A13G-11	BRCA	11	TRUE	TRUE
23	TCGA-AC-A23H-11	BRCA	11	TRUE	TRUE
24	TCGA-AC-A2FB-11	BRCA	11	TRUE	TRUE
25	TCGA-AC-A2FF-11	BRCA	11	TRUE	TRUE
26	TCGA-AC-A2FM-11	BRCA	11	TRUE	TRUE
27	TCGA-BH-A0AU-11	BRCA	11	TRUE	TRUE
28	TCGA-BH-A0AY-11	BRCA	11	TRUE	TRUE
29	TCGA-BH-A0AZ-11	BRCA	11	TRUE	TRUE
30	TCGA-BH-A0B3-11	BRCA	11	TRUE	TRUE
31	TCGA-BH-A0B5-11	BRCA	11	FALSE	TRUE
32	TCGA-BH-A0B7-11	BRCA	11	FALSE	TRUE
33	TCGA-BH-A0B8-11	BRCA	11	TRUE	TRUE
34	TCGA-BH-A0BA-11	BRCA	11	TRUE	TRUE
35	TCGA-BH-A0BC-11	BRCA	11	TRUE	TRUE
36	TCGA-BH-A0BJ-11	BRCA	11	TRUE	TRUE
37	TCGA-BH-A0BM-11	BRCA	11	TRUE	TRUE
38	TCGA-BH-A0BQ-11	BRCA	11	FALSE	TRUE
39	TCGA-BH-A0BS-11	BRCA	11	TRUE	TRUE
40	TCGA-BH-A0BT-11	BRCA	11	TRUE	TRUE
41	TCGA-BH-A0BV-11	BRCA	11	TRUE	TRUE
42	TCGA-BH-A0BW-11	BRCA	11	FALSE	TRUE
43	TCGA-BH-A0BZ-11	BRCA	11	TRUE	TRUE
44	TCGA-BH-A0C0-11	BRCA	11	TRUE	TRUE
45	TCGA-BH-A0C3-11	BRCA	11	TRUE	TRUE
46	TCGA-BH-A0DD-11	BRCA	11	FALSE	TRUE
47	TCGA-BH-A0DG-11	BRCA	11	TRUE	TRUE
48	TCGA-BH-A0DH-11	BRCA	11	TRUE	TRUE
49	TCGA-BH-A0DK-11	BRCA	11	TRUE	TRUE
50	TCGA-BH-A0DL-11	BRCA	11	FALSE	TRUE
51	TCGA-BH-A0DO-11	BRCA	11	FALSE	TRUE
52	TCGA-BH-A0DP-11	BRCA	11	TRUE	TRUE
53	TCGA-BH-A0DQ-11	BRCA	11	TRUE	TRUE
54	TCGA-BH-A0DT-11	BRCA	11	FALSE	TRUE
55	TCGA-BH-A0DV-11	BRCA	11	TRUE	TRUE
56	TCGA-BH-A0DZ-11	BRCA	11	TRUE	TRUE
57	TCGA-BH-A0E0-11	BRCA	11	TRUE	TRUE
58	TCGA-BH-A0E1-11	BRCA	11	TRUE	TRUE
59	TCGA-BH-A0H5-11	BRCA	11	FALSE	TRUE
60	TCGA-BH-A0H7-11	BRCA	11	TRUE	TRUE
61	TCGA-BH-A0H9-11	BRCA	11	TRUE	TRUE
62	TCGA-BH-A0HA-11	BRCA	11	TRUE	TRUE
63	TCGA-BH-A0HK-11	BRCA	11	TRUE	TRUE
64	TCGA-BH-A18J-11	BRCA	11	FALSE	TRUE
65	TCGA-BH-A18K-11	BRCA	11	FALSE	TRUE
66	TCGA-BH-A18L-11	BRCA	11	FALSE	TRUE
67	TCGA-BH-A18M-11	BRCA	11	FALSE	TRUE
68	TCGA-BH-A18N-11	BRCA	11	FALSE	TRUE
69	TCGA-BH-A18P-11	BRCA	11	FALSE	TRUE
70	TCGA-BH-A18Q-11	BRCA	11	FALSE	TRUE
71	TCGA-BH-A18R-11	BRCA	11	FALSE	TRUE
72	TCGA-BH-A18S-11	BRCA	11	FALSE	TRUE
73	TCGA-BH-A18U-11	BRCA	11	FALSE	TRUE
74	TCGA-BH-A18V-11	BRCA	11	FALSE	TRUE
75	TCGA-BH-A1EN-11	BRCA	11	TRUE	TRUE
76	TCGA-BH-A1EO-11	BRCA	11	TRUE	TRUE
77	TCGA-BH-A1ET-11	BRCA	11	TRUE	TRUE
78	TCGA-BH-A1EU-11	BRCA	11	TRUE	TRUE
79	TCGA-BH-A1EV-11	BRCA	11	TRUE	TRUE
80	TCGA-BH-A1EW-11	BRCA	11	TRUE	TRUE
81	TCGA-BH-A1F0-11	BRCA	11	TRUE	TRUE
82	TCGA-BH-A1F2-11	BRCA	11	TRUE	TRUE
83	TCGA-BH-A1F6-11	BRCA	11	TRUE	TRUE
84	TCGA-BH-A1F8-11	BRCA	11	TRUE	TRUE
85	TCGA-BH-A1FB-11	BRCA	11	TRUE	TRUE
86	TCGA-BH-A1FC-11	BRCA	11	TRUE	TRUE
87	TCGA-BH-A1FD-11	BRCA	11	TRUE	TRUE
88	TCGA-BH-A1FE-11	BRCA	11	TRUE	TRUE
89	TCGA-BH-A1FG-11	BRCA	11	TRUE	TRUE
90	TCGA-BH-A1FH-11	BRCA	11	TRUE	TRUE
91	TCGA-BH-A1FJ-11	BRCA	11	TRUE	TRUE
92	TCGA-BH-A1FM-11	BRCA	11	TRUE	TRUE
93	TCGA-BH-A1FN-11	BRCA	11	TRUE	TRUE
94	TCGA-BH-A1FR-11	BRCA	11	TRUE	TRUE
95	TCGA-BH-A1FU-11	BRCA	11	FALSE	TRUE
96	TCGA-BH-A203-11	BRCA	11	TRUE	TRUE
97	TCGA-BH-A204-11	BRCA	11	TRUE	TRUE
98	TCGA-BH-A208-11	BRCA	11	TRUE	TRUE
99	TCGA-BH-A209-11	BRCA	11	TRUE	TRUE
100	TCGA-E2-A153-11	BRCA	11	FALSE	TRUE
101	TCGA-E2-A158-11	BRCA	11	FALSE	TRUE
102	TCGA-E2-A15I-11	BRCA	11	TRUE	TRUE
103	TCGA-E2-A15K-11	BRCA	11	TRUE	TRUE
104	TCGA-E2-A15M-11	BRCA	11	FALSE	TRUE
105	TCGA-E2-A1BC-11	BRCA	11	TRUE	TRUE
106	TCGA-E2-A1IG-11	BRCA	11	FALSE	TRUE
107	TCGA-E2-A1L7-11	BRCA	11	TRUE	TRUE
108	TCGA-E2-A1LB-11	BRCA	11	TRUE	TRUE
109	TCGA-E2-A1LH-11	BRCA	11	FALSE	TRUE
110	TCGA-E2-A1LS-11	BRCA	11	TRUE	TRUE
111	TCGA-E9-A1N4-11	BRCA	11	TRUE	TRUE
112	TCGA-E9-A1N5-11	BRCA	11	TRUE	TRUE
113	TCGA-E9-A1N6-11	BRCA	11	TRUE	TRUE
114	TCGA-E9-A1N9-11	BRCA	11	FALSE	TRUE
115	TCGA-E9-A1NA-11	BRCA	11	TRUE	TRUE
116	TCGA-E9-A1ND-11	BRCA	11	TRUE	TRUE
117	TCGA-E9-A1NF-11	BRCA	11	TRUE	TRUE
118	TCGA-E9-A1NG-11	BRCA	11	TRUE	TRUE
119	TCGA-E9-A1R7-11	BRCA	11	TRUE	TRUE
120	TCGA-E9-A1RB-11	BRCA	11	TRUE	TRUE
121	TCGA-E9-A1RC-11	BRCA	11	TRUE	TRUE
122	TCGA-E9-A1RD-11	BRCA	11	TRUE	TRUE
123	TCGA-E9-A1RF-11	BRCA	11	TRUE	TRUE
124	TCGA-E9-A1RH-11	BRCA	11	TRUE	TRUE
125	TCGA-E9-A1RI-11	BRCA	11	TRUE	TRUE
126	TCGA-GI-A2C9-11	BRCA	11	FALSE	TRUE
127	TCGA-FU-A3EO-11	CESC	11	TRUE	TRUE
128	TCGA-HM-A3JJ-11	CESC	11	TRUE	TRUE
129	TCGA-MY-A5BF-11	CESC	11	TRUE	TRUE
130	TCGA-W5-AA2I-11	CHOL	11	TRUE	TRUE
131	TCGA-W5-AA2Q-11	CHOL	11	TRUE	TRUE
132	TCGA-W5-AA2R-11	CHOL	11	TRUE	TRUE
133	TCGA-W5-AA2U-11	CHOL	11	TRUE	TRUE
134	TCGA-W5-AA2X-11	CHOL	11	TRUE	TRUE
135	TCGA-W5-AA30-11	CHOL	11	TRUE	TRUE
136	TCGA-W5-AA31-11	CHOL	11	TRUE	TRUE
137	TCGA-W5-AA34-11	CHOL	11	TRUE	TRUE
138	TCGA-ZU-A8S4-11	CHOL	11	TRUE	TRUE
139	TCGA-A6-2671-11	COAD	11	TRUE	TRUE
140	TCGA-A6-2675-11	COAD	11	TRUE	TRUE
141	TCGA-A6-2678-11	COAD	11	FALSE	TRUE
142	TCGA-A6-2679-11	COAD	11	TRUE	TRUE
143	TCGA-A6-2680-11	COAD	11	TRUE	TRUE
144	TCGA-A6-2683-11	COAD	11	FALSE	TRUE
145	TCGA-A6-2684-11	COAD	11	TRUE	TRUE
146	TCGA-A6-2685-11	COAD	11	TRUE	TRUE
147	TCGA-A6-2686-11	COAD	11	TRUE	TRUE
148	TCGA-A6-5659-11	COAD	11	FALSE	TRUE
149	TCGA-A6-5662-11	COAD	11	FALSE	TRUE
150	TCGA-A6-5665-11	COAD	11	FALSE	TRUE
151	TCGA-A6-5667-11	COAD	11	TRUE	TRUE
152	TCGA-AA-3489-11	COAD	11	FALSE	TRUE
153	TCGA-AA-3511-11	COAD	11	FALSE	TRUE
154	TCGA-AA-3514-11	COAD	11	FALSE	TRUE
155	TCGA-AA-3517-11	COAD	11	FALSE	TRUE
156	TCGA-AA-3518-11	COAD	11	FALSE	TRUE
157	TCGA-AA-3520-11	COAD	11	FALSE	TRUE
158	TCGA-AA-3534-11	COAD	11	FALSE	TRUE
159	TCGA-AA-3655-11	COAD	11	TRUE	TRUE
160	TCGA-AA-3660-11	COAD	11	TRUE	TRUE
161	TCGA-AA-3663-11	COAD	11	TRUE	TRUE
162	TCGA-AA-3712-11	COAD	11	TRUE	TRUE
163	TCGA-AZ-6598-11	COAD	11	TRUE	TRUE
164	TCGA-AZ-6599-11	COAD	11	TRUE	TRUE
165	TCGA-AZ-6600-11	COAD	11	TRUE	TRUE
166	TCGA-AZ-6603-11	COAD	11	FALSE	TRUE
167	TCGA-AZ-6605-11	COAD	11	FALSE	TRUE
168	TCGA-F4-6704-11	COAD	11	FALSE	TRUE
169	TCGA-IC-A6RE-11	ESCA	11	TRUE	TRUE
170	TCGA-IG-A3I8-11	ESCA	11	TRUE	TRUE
171	TCGA-L5-A43C-11	ESCA	11	TRUE	TRUE
172	TCGA-L5-A4OF-11	ESCA	11	TRUE	TRUE
173	TCGA-L5-A4OG-11	ESCA	11	TRUE	TRUE
174	TCGA-L5-A4OJ-11	ESCA	11	TRUE	TRUE
175	TCGA-L5-A4OM-11	ESCA	11	TRUE	TRUE
176	TCGA-L5-A4OO-11	ESCA	11	FALSE	TRUE
177	TCGA-L5-A4OQ-11	ESCA	11	TRUE	TRUE
178	TCGA-L5-A4OR-11	ESCA	11	FALSE	TRUE
179	TCGA-06-0675-11	GBM	11	FALSE	TRUE
180	TCGA-06-0678-11	GBM	11	FALSE	TRUE
181	TCGA-06-0680-11	GBM	11	FALSE	TRUE
182	TCGA-06-0681-11	GBM	11	FALSE	TRUE
183	TCGA-06-AABW-11	GBM	11	TRUE	TRUE
184	TCGA-CV-6933-11	HNSC	11	TRUE	TRUE
185	TCGA-CV-6934-11	HNSC	11	TRUE	TRUE
186	TCGA-CV-6935-11	HNSC	11	TRUE	TRUE
187	TCGA-CV-6936-11	HNSC	11	TRUE	TRUE
188	TCGA-CV-6938-11	HNSC	11	TRUE	TRUE
189	TCGA-CV-6939-11	HNSC	11	TRUE	TRUE
190	TCGA-CV-6943-11	HNSC	11	TRUE	TRUE
191	TCGA-CV-6955-11	HNSC	11	TRUE	TRUE
192	TCGA-CV-6956-11	HNSC	11	TRUE	TRUE
193	TCGA-CV-6959-11	HNSC	11	TRUE	TRUE
194	TCGA-CV-6960-11	HNSC	11	FALSE	TRUE
195	TCGA-CV-6961-11	HNSC	11	TRUE	TRUE
196	TCGA-CV-6962-11	HNSC	11	TRUE	TRUE
197	TCGA-CV-7091-11	HNSC	11	FALSE	TRUE
198	TCGA-CV-7097-11	HNSC	11	FALSE	TRUE
199	TCGA-CV-7101-11	HNSC	11	TRUE	TRUE
200	TCGA-CV-7103-11	HNSC	11	TRUE	TRUE
201	TCGA-CV-7177-11	HNSC	11	FALSE	TRUE
202	TCGA-CV-7178-11	HNSC	11	TRUE	TRUE
203	TCGA-CV-7183-11	HNSC	11	FALSE	TRUE
204	TCGA-CV-7235-11	HNSC	11	TRUE	TRUE
205	TCGA-CV-7238-11	HNSC	11	TRUE	TRUE
206	TCGA-CV-7242-11	HNSC	11	FALSE	TRUE
207	TCGA-CV-7245-11	HNSC	11	TRUE	TRUE
208	TCGA-CV-7250-11	HNSC	11	TRUE	TRUE
209	TCGA-CV-7252-11	HNSC	11	FALSE	TRUE
210	TCGA-CV-7255-11	HNSC	11	TRUE	TRUE
211	TCGA-CV-7261-11	HNSC	11	FALSE	TRUE
212	TCGA-CV-7423-11	HNSC	11	FALSE	TRUE
213	TCGA-CV-7424-11	HNSC	11	FALSE	TRUE
214	TCGA-CV-7425-11	HNSC	11	FALSE	TRUE
215	TCGA-CV-7432-11	HNSC	11	FALSE	TRUE
216	TCGA-CV-7434-11	HNSC	11	FALSE	TRUE
217	TCGA-CV-7438-11	HNSC	11	FALSE	TRUE
218	TCGA-H7-A6C4-11	HNSC	11	FALSE	TRUE
219	TCGA-H7-A6C5-11	HNSC	11	FALSE	TRUE
220	TCGA-HD-A6HZ-11	HNSC	11	FALSE	TRUE
221	TCGA-HD-A6I0-11	HNSC	11	FALSE	TRUE
222	TCGA-WA-A7GZ-11	HNSC	11	FALSE	TRUE
223	TCGA-KL-8324-11	KICH	11	FALSE	TRUE
224	TCGA-KL-8326-11	KICH	11	FALSE	TRUE
225	TCGA-KL-8329-11	KICH	11	FALSE	TRUE
226	TCGA-KL-8332-11	KICH	11	FALSE	TRUE
227	TCGA-KL-8336-11	KICH	11	FALSE	TRUE
228	TCGA-KN-8419-11	KICH	11	FALSE	TRUE
229	TCGA-KN-8422-11	KICH	11	FALSE	TRUE
230	TCGA-KN-8423-11	KICH	11	FALSE	TRUE
231	TCGA-KN-8424-11	KICH	11	FALSE	TRUE
232	TCGA-KN-8425-11	KICH	11	FALSE	TRUE
233	TCGA-KN-8426-11	KICH	11	FALSE	TRUE
234	TCGA-KN-8427-11	KICH	11	FALSE	TRUE
235	TCGA-KN-8428-11	KICH	11	FALSE	TRUE
236	TCGA-KN-8429-11	KICH	11	FALSE	TRUE
237	TCGA-KN-8431-11	KICH	11	FALSE	TRUE
238	TCGA-KN-8432-11	KICH	11	FALSE	TRUE
239	TCGA-KN-8433-11	KICH	11	FALSE	TRUE
240	TCGA-KN-8434-11	KICH	11	FALSE	TRUE
241	TCGA-KN-8435-11	KICH	11	FALSE	TRUE
242	TCGA-KN-8436-11	KICH	11	FALSE	TRUE
243	TCGA-KN-8437-11	KICH	11	FALSE	TRUE
244	TCGA-KO-8403-11	KICH	11	FALSE	TRUE
245	TCGA-KO-8415-11	KICH	11	FALSE	TRUE
246	TCGA-A3-3387-11	KIRC	11	FALSE	TRUE
247	TCGA-B0-4700-11	KIRC	11	FALSE	TRUE
248	TCGA-B0-5402-11	KIRC	11	TRUE	TRUE
249	TCGA-B0-5690-11	KIRC	11	FALSE	TRUE
250	TCGA-B0-5696-11	KIRC	11	FALSE	TRUE
251	TCGA-B0-5697-11	KIRC	11	FALSE	TRUE
252	TCGA-B0-5699-11	KIRC	11	FALSE	TRUE
253	TCGA-B0-5701-11	KIRC	11	FALSE	TRUE
254	TCGA-B0-5703-11	KIRC	11	FALSE	TRUE
255	TCGA-B0-5705-11	KIRC	11	FALSE	TRUE
256	TCGA-B0-5706-11	KIRC	11	FALSE	TRUE
257	TCGA-B0-5709-11	KIRC	11	FALSE	TRUE
258	TCGA-B0-5711-11	KIRC	11	TRUE	TRUE
259	TCGA-B0-5712-11	KIRC	11	TRUE	TRUE
260	TCGA-B2-5636-11	KIRC	11	FALSE	TRUE
261	TCGA-B2-5641-11	KIRC	11	FALSE	TRUE
262	TCGA-B8-4619-11	KIRC	11	FALSE	TRUE
263	TCGA-B8-4620-11	KIRC	11	FALSE	TRUE
264	TCGA-B8-4622-11	KIRC	11	FALSE	TRUE
265	TCGA-B8-5549-11	KIRC	11	FALSE	TRUE
266	TCGA-B8-5552-11	KIRC	11	FALSE	TRUE
267	TCGA-CJ-5672-11	KIRC	11	FALSE	TRUE
268	TCGA-CJ-5676-11	KIRC	11	FALSE	TRUE
269	TCGA-CJ-5677-11	KIRC	11	FALSE	TRUE
270	TCGA-CJ-5678-11	KIRC	11	FALSE	TRUE
271	TCGA-CJ-5679-11	KIRC	11	FALSE	TRUE
272	TCGA-CJ-5680-11	KIRC	11	FALSE	TRUE
273	TCGA-CJ-5681-11	KIRC	11	FALSE	TRUE
274	TCGA-CJ-6033-11	KIRC	11	FALSE	TRUE
275	TCGA-CW-5580-11	KIRC	11	FALSE	TRUE
276	TCGA-CW-5581-11	KIRC	11	FALSE	TRUE
277	TCGA-CW-5584-11	KIRC	11	FALSE	TRUE
278	TCGA-CW-5585-11	KIRC	11	FALSE	TRUE
279	TCGA-CW-5587-11	KIRC	11	FALSE	TRUE
280	TCGA-CW-5589-11	KIRC	11	FALSE	TRUE
281	TCGA-CW-5591-11	KIRC	11	FALSE	TRUE
282	TCGA-CW-6087-11	KIRC	11	FALSE	TRUE
283	TCGA-CW-6088-11	KIRC	11	FALSE	TRUE
284	TCGA-CW-6090-11	KIRC	11	FALSE	TRUE
285	TCGA-CZ-4863-11	KIRC	11	TRUE	TRUE
286	TCGA-CZ-5451-11	KIRC	11	TRUE	TRUE
287	TCGA-CZ-5452-11	KIRC	11	TRUE	TRUE
288	TCGA-CZ-5453-11	KIRC	11	TRUE	TRUE
289	TCGA-CZ-5454-11	KIRC	11	TRUE	TRUE
290	TCGA-CZ-5455-11	KIRC	11	TRUE	TRUE
291	TCGA-CZ-5456-11	KIRC	11	TRUE	TRUE
292	TCGA-CZ-5457-11	KIRC	11	TRUE	TRUE
293	TCGA-CZ-5458-11	KIRC	11	TRUE	TRUE
294	TCGA-CZ-5461-11	KIRC	11	TRUE	TRUE
295	TCGA-CZ-5462-11	KIRC	11	TRUE	TRUE
296	TCGA-CZ-5463-11	KIRC	11	TRUE	TRUE
297	TCGA-CZ-5465-11	KIRC	11	TRUE	TRUE
298	TCGA-CZ-5466-11	KIRC	11	TRUE	TRUE
299	TCGA-CZ-5467-11	KIRC	11	TRUE	TRUE
300	TCGA-CZ-5468-11	KIRC	11	TRUE	TRUE
301	TCGA-CZ-5469-11	KIRC	11	TRUE	TRUE
302	TCGA-CZ-5470-11	KIRC	11	TRUE	TRUE
303	TCGA-CZ-5982-11	KIRC	11	FALSE	TRUE
304	TCGA-CZ-5984-11	KIRC	11	FALSE	TRUE
305	TCGA-CZ-5985-11	KIRC	11	FALSE	TRUE
306	TCGA-CZ-5986-11	KIRC	11	FALSE	TRUE
307	TCGA-CZ-5987-11	KIRC	11	FALSE	TRUE
308	TCGA-CZ-5988-11	KIRC	11	FALSE	TRUE
309	TCGA-CZ-5989-11	KIRC	11	FALSE	TRUE
310	TCGA-A4-A4ZT-11	KIRP	11	FALSE	TRUE
311	TCGA-A4-A57E-11	KIRP	11	FALSE	TRUE
312	TCGA-B9-4115-11	KIRP	11	FALSE	TRUE
313	TCGA-BQ-5875-11	KIRP	11	TRUE	TRUE
314	TCGA-BQ-5877-11	KIRP	11	TRUE	TRUE
315	TCGA-BQ-5878-11	KIRP	11	TRUE	TRUE
316	TCGA-BQ-5879-11	KIRP	11	TRUE	TRUE
317	TCGA-BQ-5882-11	KIRP	11	TRUE	TRUE
318	TCGA-BQ-5884-11	KIRP	11	TRUE	TRUE
319	TCGA-BQ-5887-11	KIRP	11	TRUE	TRUE
320	TCGA-BQ-5890-11	KIRP	11	TRUE	TRUE
321	TCGA-BQ-5891-11	KIRP	11	TRUE	TRUE
322	TCGA-BQ-5894-11	KIRP	11	TRUE	TRUE
323	TCGA-BQ-7044-11	KIRP	11	TRUE	TRUE
324	TCGA-BQ-7045-11	KIRP	11	TRUE	TRUE
325	TCGA-BQ-7051-11	KIRP	11	TRUE	TRUE
326	TCGA-BQ-7059-11	KIRP	11	TRUE	TRUE
327	TCGA-BQ-7061-11	KIRP	11	TRUE	TRUE
328	TCGA-DZ-6131-11	KIRP	11	TRUE	TRUE
329	TCGA-DZ-6132-11	KIRP	11	TRUE	TRUE
330	TCGA-DZ-6133-11	KIRP	11	TRUE	TRUE
331	TCGA-GL-6846-11	KIRP	11	TRUE	TRUE
332	TCGA-GL-7966-11	KIRP	11	FALSE	TRUE
333	TCGA-GL-A59R-11	KIRP	11	FALSE	TRUE
334	TCGA-GL-A9DE-11	KIRP	11	FALSE	TRUE
335	TCGA-P4-A5E8-11	KIRP	11	FALSE	TRUE
336	TCGA-P4-A5ED-11	KIRP	11	FALSE	TRUE
337	TCGA-Y8-A8RY-11	KIRP	11	FALSE	TRUE
338	TCGA-BC-A10R-11	LIHC	11	TRUE	TRUE
339	TCGA-BC-A10T-11	LIHC	11	TRUE	TRUE
340	TCGA-BC-A10U-11	LIHC	11	TRUE	TRUE
341	TCGA-BC-A10W-11	LIHC	11	TRUE	TRUE
342	TCGA-BC-A10X-11	LIHC	11	TRUE	TRUE
343	TCGA-BC-A10Y-11	LIHC	11	TRUE	TRUE
344	TCGA-BC-A10Z-11	LIHC	11	TRUE	TRUE
345	TCGA-BC-A216-11	LIHC	11	TRUE	TRUE
346	TCGA-BD-A2L6-11	LIHC	11	TRUE	TRUE
347	TCGA-BD-A3EP-11	LIHC	11	TRUE	TRUE
348	TCGA-DD-A113-11	LIHC	11	TRUE	TRUE
349	TCGA-DD-A114-11	LIHC	11	TRUE	TRUE
350	TCGA-DD-A118-11	LIHC	11	TRUE	TRUE
351	TCGA-DD-A119-11	LIHC	11	TRUE	TRUE
352	TCGA-DD-A11A-11	LIHC	11	TRUE	TRUE
353	TCGA-DD-A11B-11	LIHC	11	TRUE	TRUE
354	TCGA-DD-A11C-11	LIHC	11	TRUE	TRUE
355	TCGA-DD-A11D-11	LIHC	11	TRUE	TRUE
356	TCGA-DD-A1EB-11	LIHC	11	TRUE	TRUE
357	TCGA-DD-A1EC-11	LIHC	11	TRUE	TRUE
358	TCGA-DD-A1EE-11	LIHC	11	TRUE	TRUE
359	TCGA-DD-A1EG-11	LIHC	11	TRUE	TRUE
360	TCGA-DD-A1EH-11	LIHC	11	TRUE	TRUE
361	TCGA-DD-A1EI-11	LIHC	11	TRUE	TRUE
362	TCGA-DD-A1EJ-11	LIHC	11	TRUE	TRUE
363	TCGA-DD-A1EL-11	LIHC	11	TRUE	TRUE
364	TCGA-DD-A39V-11	LIHC	11	TRUE	TRUE
365	TCGA-DD-A39W-11	LIHC	11	TRUE	TRUE
366	TCGA-DD-A39X-11	LIHC	11	TRUE	TRUE
367	TCGA-DD-A39Z-11	LIHC	11	TRUE	TRUE
368	TCGA-DD-A3A1-11	LIHC	11	TRUE	TRUE
369	TCGA-DD-A3A2-11	LIHC	11	TRUE	TRUE
370	TCGA-DD-A3A3-11	LIHC	11	TRUE	TRUE
371	TCGA-DD-A3A4-11	LIHC	11	FALSE	TRUE
372	TCGA-DD-A3A5-11	LIHC	11	FALSE	TRUE
373	TCGA-DD-A3A8-11	LIHC	11	FALSE	TRUE
374	TCGA-EP-A12J-11	LIHC	11	TRUE	TRUE
375	TCGA-EP-A26S-11	LIHC	11	TRUE	TRUE
376	TCGA-EP-A3RK-11	LIHC	11	FALSE	TRUE
377	TCGA-ES-A2HT-11	LIHC	11	TRUE	TRUE
378	TCGA-FV-A23B-11	LIHC	11	TRUE	TRUE
379	TCGA-FV-A2QR-11	LIHC	11	TRUE	TRUE
380	TCGA-G3-A3CH-11	LIHC	11	FALSE	TRUE
381	TCGA-38-4625-11	LUAD	11	FALSE	TRUE
382	TCGA-38-4626-11	LUAD	11	FALSE	TRUE
383	TCGA-38-4627-11	LUAD	11	FALSE	TRUE
384	TCGA-38-4632-11	LUAD	11	TRUE	TRUE
385	TCGA-44-2655-11	LUAD	11	TRUE	TRUE
386	TCGA-44-2657-11	LUAD	11	FALSE	TRUE
387	TCGA-44-2662-11	LUAD	11	TRUE	TRUE
388	TCGA-44-2665-11	LUAD	11	TRUE	TRUE
389	TCGA-44-2668-11	LUAD	11	TRUE	TRUE
390	TCGA-44-3396-11	LUAD	11	FALSE	TRUE
391	TCGA-44-3398-11	LUAD	11	FALSE	TRUE
392	TCGA-44-5645-11	LUAD	11	TRUE	TRUE
393	TCGA-44-6144-11	LUAD	11	TRUE	TRUE
394	TCGA-44-6145-11	LUAD	11	TRUE	TRUE
395	TCGA-44-6148-11	LUAD	11	TRUE	TRUE
396	TCGA-44-6777-11	LUAD	11	FALSE	TRUE
397	TCGA-44-6778-11	LUAD	11	TRUE	TRUE
398	TCGA-49-4490-11	LUAD	11	FALSE	TRUE
399	TCGA-49-4512-11	LUAD	11	FALSE	TRUE
400	TCGA-49-6743-11	LUAD	11	FALSE	TRUE
401	TCGA-49-6744-11	LUAD	11	FALSE	TRUE
402	TCGA-49-6761-11	LUAD	11	FALSE	TRUE
403	TCGA-50-5930-11	LUAD	11	TRUE	TRUE
404	TCGA-50-5931-11	LUAD	11	TRUE	TRUE
405	TCGA-50-5933-11	LUAD	11	TRUE	TRUE
406	TCGA-50-5936-11	LUAD	11	TRUE	TRUE
407	TCGA-50-6595-11	LUAD	11	FALSE	TRUE
408	TCGA-55-6968-11	LUAD	11	FALSE	TRUE
409	TCGA-55-6969-11	LUAD	11	FALSE	TRUE
410	TCGA-55-6970-11	LUAD	11	FALSE	TRUE
411	TCGA-55-6971-11	LUAD	11	FALSE	TRUE
412	TCGA-55-6972-11	LUAD	11	FALSE	TRUE
413	TCGA-55-6975-11	LUAD	11	FALSE	TRUE
414	TCGA-55-6980-11	LUAD	11	FALSE	TRUE
415	TCGA-55-6981-11	LUAD	11	FALSE	TRUE
416	TCGA-55-6982-11	LUAD	11	FALSE	TRUE
417	TCGA-55-6983-11	LUAD	11	FALSE	TRUE
418	TCGA-55-6984-11	LUAD	11	FALSE	TRUE
419	TCGA-55-6985-11	LUAD	11	FALSE	TRUE
420	TCGA-55-6986-11	LUAD	11	FALSE	TRUE
421	TCGA-91-6828-11	LUAD	11	FALSE	TRUE
422	TCGA-91-6829-11	LUAD	11	FALSE	TRUE
423	TCGA-91-6831-11	LUAD	11	FALSE	TRUE
424	TCGA-91-6835-11	LUAD	11	FALSE	TRUE
425	TCGA-91-6847-11	LUAD	11	FALSE	TRUE
426	TCGA-91-6849-11	LUAD	11	FALSE	TRUE
427	TCGA-22-4593-11	LUSC	11	FALSE	TRUE
428	TCGA-22-4609-11	LUSC	11	FALSE	TRUE
429	TCGA-22-5478-11	LUSC	11	TRUE	TRUE
430	TCGA-22-5481-11	LUSC	11	FALSE	TRUE
431	TCGA-22-5482-11	LUSC	11	TRUE	TRUE
432	TCGA-22-5483-11	LUSC	11	FALSE	TRUE
433	TCGA-22-5489-11	LUSC	11	TRUE	TRUE
434	TCGA-22-5491-11	LUSC	11	TRUE	TRUE
435	TCGA-33-4587-11	LUSC	11	FALSE	TRUE
436	TCGA-34-7107-11	LUSC	11	FALSE	TRUE
437	TCGA-34-8454-11	LUSC	11	FALSE	TRUE
438	TCGA-39-5040-11	LUSC	11	FALSE	TRUE
439	TCGA-43-3394-11	LUSC	11	TRUE	TRUE
440	TCGA-43-5670-11	LUSC	11	FALSE	TRUE
441	TCGA-43-6143-11	LUSC	11	FALSE	TRUE
442	TCGA-43-6647-11	LUSC	11	FALSE	TRUE
443	TCGA-43-6771-11	LUSC	11	TRUE	TRUE
444	TCGA-43-6773-11	LUSC	11	FALSE	TRUE
445	TCGA-51-4079-11	LUSC	11	FALSE	TRUE
446	TCGA-51-4080-11	LUSC	11	FALSE	TRUE
447	TCGA-51-4081-11	LUSC	11	FALSE	TRUE
448	TCGA-56-7222-11	LUSC	11	FALSE	TRUE
449	TCGA-56-7579-11	LUSC	11	FALSE	TRUE
450	TCGA-56-7580-11	LUSC	11	FALSE	TRUE
451	TCGA-56-7582-11	LUSC	11	FALSE	TRUE
452	TCGA-56-7730-11	LUSC	11	FALSE	TRUE
453	TCGA-56-7731-11	LUSC	11	FALSE	TRUE
454	TCGA-56-7823-11	LUSC	11	FALSE	TRUE
455	TCGA-56-8082-11	LUSC	11	FALSE	TRUE
456	TCGA-56-8083-11	LUSC	11	FALSE	TRUE
457	TCGA-56-8201-11	LUSC	11	FALSE	TRUE
458	TCGA-56-8309-11	LUSC	11	FALSE	TRUE
459	TCGA-58-8386-11	LUSC	11	FALSE	TRUE
460	TCGA-60-2709-11	LUSC	11	FALSE	TRUE
461	TCGA-77-7138-11	LUSC	11	FALSE	TRUE
462	TCGA-77-7142-11	LUSC	11	FALSE	TRUE
463	TCGA-77-7335-11	LUSC	11	FALSE	TRUE
464	TCGA-77-7337-11	LUSC	11	FALSE	TRUE
465	TCGA-77-7338-11	LUSC	11	FALSE	TRUE
466	TCGA-77-8007-11	LUSC	11	FALSE	TRUE
467	TCGA-77-8008-11	LUSC	11	FALSE	TRUE
468	TCGA-85-7710-11	LUSC	11	FALSE	TRUE
469	TCGA-90-7767-11	LUSC	11	FALSE	TRUE
470	TCGA-92-7340-11	LUSC	11	FALSE	TRUE
471	TCGA-H6-8124-11	PAAD	11	TRUE	TRUE
472	TCGA-H6-A45N-11	PAAD	11	TRUE	TRUE
473	TCGA-HV-A5A3-11	PAAD	11	TRUE	TRUE
474	TCGA-YB-A89D-11	PAAD	11	TRUE	TRUE
475	TCGA-P8-A5KC-11	PCPG	11	TRUE	TRUE
476	TCGA-P8-A5KD-11	PCPG	11	TRUE	TRUE
477	TCGA-SQ-A6I4-11	PCPG	11	TRUE	TRUE
478	TCGA-CH-5761-11	PRAD	11	TRUE	TRUE
479	TCGA-CH-5767-11	PRAD	11	TRUE	TRUE
480	TCGA-CH-5768-11	PRAD	11	TRUE	TRUE
481	TCGA-EJ-7125-11	PRAD	11	TRUE	TRUE
482	TCGA-EJ-7314-11	PRAD	11	FALSE	TRUE
483	TCGA-EJ-7315-11	PRAD	11	FALSE	TRUE
484	TCGA-EJ-7317-11	PRAD	11	TRUE	TRUE
485	TCGA-EJ-7321-11	PRAD	11	FALSE	TRUE
486	TCGA-EJ-7327-11	PRAD	11	TRUE	TRUE
487	TCGA-EJ-7328-11	PRAD	11	TRUE	TRUE
488	TCGA-EJ-7330-11	PRAD	11	FALSE	TRUE
489	TCGA-EJ-7331-11	PRAD	11	TRUE	TRUE
490	TCGA-EJ-7781-11	PRAD	11	TRUE	TRUE
491	TCGA-EJ-7782-11	PRAD	11	TRUE	TRUE
492	TCGA-EJ-7783-11	PRAD	11	FALSE	TRUE
493	TCGA-EJ-7784-11	PRAD	11	TRUE	TRUE
494	TCGA-EJ-7785-11	PRAD	11	TRUE	TRUE
495	TCGA-EJ-7786-11	PRAD	11	TRUE	TRUE
496	TCGA-EJ-7789-11	PRAD	11	TRUE	TRUE
497	TCGA-EJ-7792-11	PRAD	11	TRUE	TRUE
498	TCGA-EJ-7793-11	PRAD	11	FALSE	TRUE
499	TCGA-EJ-7794-11	PRAD	11	TRUE	TRUE
500	TCGA-EJ-7797-11	PRAD	11	FALSE	TRUE
501	TCGA-EJ-A8FO-11	PRAD	11	FALSE	TRUE
502	TCGA-G9-6333-11	PRAD	11	TRUE	TRUE
503	TCGA-G9-6342-11	PRAD	11	TRUE	TRUE
504	TCGA-G9-6348-11	PRAD	11	TRUE	TRUE
505	TCGA-G9-6356-11	PRAD	11	TRUE	TRUE
506	TCGA-G9-6365-11	PRAD	11	TRUE	TRUE
507	TCGA-G9-6384-11	PRAD	11	TRUE	TRUE
508	TCGA-G9-6496-11	PRAD	11	TRUE	TRUE
509	TCGA-HC-7211-11	PRAD	11	TRUE	TRUE
510	TCGA-HC-7737-11	PRAD	11	TRUE	TRUE
511	TCGA-HC-7738-11	PRAD	11	FALSE	TRUE
512	TCGA-HC-7740-11	PRAD	11	FALSE	TRUE
513	TCGA-HC-7742-11	PRAD	11	TRUE	TRUE
514	TCGA-HC-7745-11	PRAD	11	TRUE	TRUE
515	TCGA-HC-7747-11	PRAD	11	FALSE	TRUE
516	TCGA-HC-7752-11	PRAD	11	TRUE	TRUE
517	TCGA-HC-7819-11	PRAD	11	TRUE	TRUE
518	TCGA-HC-8258-11	PRAD	11	FALSE	TRUE
519	TCGA-HC-8260-11	PRAD	11	FALSE	TRUE
520	TCGA-HC-8262-11	PRAD	11	FALSE	TRUE
521	TCGA-J4-A83J-11	PRAD	11	FALSE	TRUE
522	TCGA-AF-2689-11	READ	11	FALSE	TRUE
523	TCGA-AF-2691-11	READ	11	FALSE	TRUE
524	TCGA-AF-3400-11	READ	11	FALSE	TRUE
525	TCGA-AF-5654-11	READ	11	FALSE	TRUE
526	TCGA-AG-3725-11	READ	11	TRUE	TRUE
527	TCGA-AG-3731-11	READ	11	TRUE	TRUE
528	TCGA-AG-3732-11	READ	11	FALSE	TRUE
529	TCGA-AG-3742-11	READ	11	FALSE	TRUE
530	TCGA-AH-6643-11	READ	11	FALSE	TRUE
531	TCGA-GN-A4U8-11	SKCM	11	TRUE	TRUE
532	TCGA-BR-6453-11	STAD	11	FALSE	TRUE
533	TCGA-BR-6454-11	STAD	11	FALSE	TRUE
534	TCGA-BR-6457-11	STAD	11	FALSE	TRUE
535	TCGA-BR-6458-11	STAD	11	FALSE	TRUE
536	TCGA-BR-6564-11	STAD	11	FALSE	TRUE
537	TCGA-BR-6802-11	STAD	11	FALSE	TRUE
538	TCGA-BR-6852-11	STAD	11	FALSE	TRUE
539	TCGA-BR-7704-11	STAD	11	FALSE	TRUE
540	TCGA-BR-7715-11	STAD	11	FALSE	TRUE
541	TCGA-BR-7716-11	STAD	11	FALSE	TRUE
542	TCGA-BR-7717-11	STAD	11	FALSE	TRUE
543	TCGA-BR-7851-11	STAD	11	FALSE	TRUE
544	TCGA-CG-5720-11	STAD	11	FALSE	TRUE
545	TCGA-CG-5721-11	STAD	11	FALSE	TRUE
546	TCGA-CG-5722-11	STAD	11	FALSE	TRUE
547	TCGA-CG-5728-11	STAD	11	FALSE	TRUE
548	TCGA-CG-5730-11	STAD	11	FALSE	TRUE
549	TCGA-CG-5733-11	STAD	11	FALSE	TRUE
550	TCGA-CG-5734-11	STAD	11	FALSE	TRUE
551	TCGA-FP-7735-11	STAD	11	FALSE	TRUE
552	TCGA-FP-7829-11	STAD	11	FALSE	TRUE
553	TCGA-HU-8238-11	STAD	11	FALSE	TRUE
554	TCGA-HU-A4G3-11	STAD	11	FALSE	TRUE
555	TCGA-HU-A4GC-11	STAD	11	FALSE	TRUE
556	TCGA-HU-A4GH-11	STAD	11	FALSE	TRUE
557	TCGA-HU-A4GN-11	STAD	11	FALSE	TRUE
558	TCGA-HU-A4GP-11	STAD	11	FALSE	TRUE
559	TCGA-HU-A4GY-11	STAD	11	FALSE	TRUE
560	TCGA-HU-A4HB-11	STAD	11	FALSE	TRUE
561	TCGA-IN-7806-11	STAD	11	FALSE	TRUE
562	TCGA-IN-8462-11	STAD	11	FALSE	TRUE
563	TCGA-IN-8663-11	STAD	11	FALSE	TRUE
564	TCGA-IN-AB1V-11	STAD	11	FALSE	TRUE
565	TCGA-IN-AB1X-11	STAD	11	FALSE	TRUE
566	TCGA-IP-7968-11	STAD	11	FALSE	TRUE
567	TCGA-BJ-A28R-11	THCA	11	TRUE	TRUE
568	TCGA-BJ-A28W-11	THCA	11	TRUE	TRUE
569	TCGA-BJ-A28X-11	THCA	11	TRUE	TRUE
570	TCGA-BJ-A2N7-11	THCA	11	TRUE	TRUE
571	TCGA-BJ-A2N8-11	THCA	11	TRUE	TRUE
572	TCGA-BJ-A2N9-11	THCA	11	TRUE	TRUE
573	TCGA-BJ-A2NA-11	THCA	11	TRUE	TRUE
574	TCGA-BJ-A3PR-11	THCA	11	TRUE	TRUE
575	TCGA-BJ-A3PU-11	THCA	11	TRUE	TRUE
576	TCGA-DO-A1JZ-11	THCA	11	TRUE	TRUE
577	TCGA-E8-A2JQ-11	THCA	11	TRUE	TRUE
578	TCGA-EL-A3GZ-11	THCA	11	TRUE	TRUE
579	TCGA-EL-A3H1-11	THCA	11	TRUE	TRUE
580	TCGA-EL-A3H7-11	THCA	11	TRUE	TRUE
581	TCGA-EL-A3MW-11	THCA	11	TRUE	TRUE
582	TCGA-EL-A3MX-11	THCA	11	TRUE	TRUE
583	TCGA-EL-A3MY-11	THCA	11	TRUE	TRUE
584	TCGA-EL-A3N2-11	THCA	11	TRUE	TRUE
585	TCGA-EL-A3N3-11	THCA	11	TRUE	TRUE
586	TCGA-EL-A3T0-11	THCA	11	TRUE	TRUE
587	TCGA-EL-A3T1-11	THCA	11	TRUE	TRUE
588	TCGA-EL-A3T2-11	THCA	11	TRUE	TRUE
589	TCGA-EL-A3T3-11	THCA	11	TRUE	TRUE
590	TCGA-EL-A3T6-11	THCA	11	TRUE	TRUE
591	TCGA-EL-A3T7-11	THCA	11	TRUE	TRUE
592	TCGA-EL-A3T8-11	THCA	11	TRUE	TRUE
593	TCGA-EL-A3TA-11	THCA	11	TRUE	TRUE
594	TCGA-EL-A3TB-11	THCA	11	TRUE	TRUE
595	TCGA-EL-A3ZG-11	THCA	11	TRUE	TRUE
596	TCGA-EL-A3ZH-11	THCA	11	TRUE	TRUE
597	TCGA-EL-A3ZK-11	THCA	11	TRUE	TRUE
598	TCGA-EL-A3ZL-11	THCA	11	TRUE	TRUE
599	TCGA-EL-A3ZM-11	THCA	11	FALSE	TRUE
600	TCGA-EL-A3ZO-11	THCA	11	TRUE	TRUE
601	TCGA-EL-A3ZP-11	THCA	11	TRUE	TRUE
602	TCGA-EL-A3ZQ-11	THCA	11	FALSE	TRUE
603	TCGA-EL-A3ZR-11	THCA	11	FALSE	TRUE
604	TCGA-EL-A3ZS-11	THCA	11	FALSE	TRUE
605	TCGA-EL-A3ZT-11	THCA	11	FALSE	TRUE
606	TCGA-EM-A1CS-11	THCA	11	TRUE	TRUE
607	TCGA-EM-A1CT-11	THCA	11	TRUE	TRUE
608	TCGA-EM-A1CU-11	THCA	11	TRUE	TRUE
609	TCGA-EM-A1CV-11	THCA	11	TRUE	TRUE
610	TCGA-EM-A1CW-11	THCA	11	TRUE	TRUE
611	TCGA-EM-A1YC-11	THCA	11	TRUE	TRUE
612	TCGA-EM-A3ST-11	THCA	11	TRUE	TRUE
613	TCGA-ET-A2MX-11	THCA	11	FALSE	TRUE
614	TCGA-ET-A2N5-11	THCA	11	TRUE	TRUE
615	TCGA-ET-A3DP-11	THCA	11	TRUE	TRUE
616	TCGA-ET-A3DW-11	THCA	11	TRUE	TRUE
617	TCGA-FY-A3TY-11	THCA	11	TRUE	TRUE
618	TCGA-GE-A2C6-11	THCA	11	TRUE	TRUE
619	TCGA-H2-A2K9-11	THCA	11	TRUE	TRUE
620	TCGA-H2-A3RI-11	THCA	11	TRUE	TRUE
621	TCGA-KS-A41I-11	THCA	11	FALSE	TRUE
622	TCGA-KS-A41J-11	THCA	11	FALSE	TRUE
623	TCGA-KS-A41L-11	THCA	11	FALSE	TRUE
624	TCGA-X7-A8D6-11	THYM	11	TRUE	TRUE
625	TCGA-X7-A8D7-11	THYM	11	TRUE	TRUE
626	TCGA-AJ-A3NC-11	UCEC	11	TRUE	TRUE
627	TCGA-AJ-A3NE-11	UCEC	11	TRUE	TRUE
628	TCGA-AJ-A3NH-11	UCEC	11	TRUE	TRUE
629	TCGA-AX-A05Y-11	UCEC	11	TRUE	TRUE
630	TCGA-AX-A0IZ-11	UCEC	11	TRUE	TRUE
631	TCGA-AX-A0J0-11	UCEC	11	TRUE	TRUE
632	TCGA-AX-A2HC-11	UCEC	11	TRUE	TRUE
633	TCGA-AX-A2HD-11	UCEC	11	TRUE	TRUE
634	TCGA-BG-A2AD-11	UCEC	11	TRUE	TRUE
635	TCGA-BG-A3EW-11	UCEC	11	TRUE	TRUE
636	TCGA-BG-A3PP-11	UCEC	11	TRUE	TRUE
637	TCGA-BK-A4ZD-11	UCEC	11	TRUE	TRUE
638	TCGA-DI-A2QY-11	UCEC	11	TRUE	TRUE
639	TCGA-FL-A1YF-11	UCEC	11	TRUE	TRUE
640	TCGA-FL-A1YG-11	UCEC	11	TRUE	TRUE
641	TCGA-FL-A1YH-11	UCEC	11	TRUE	TRUE
642	TCGA-FL-A1YI-11	UCEC	11	TRUE	TRUE
643	TCGA-FL-A1YL-11	UCEC	11	TRUE	TRUE
644	TCGA-FL-A1YN-11	UCEC	11	TRUE	TRUE
645	TCGA-FL-A1YQ-11	UCEC	11	TRUE	TRUE
646	TCGA-FL-A1YT-11	UCEC	11	TRUE	TRUE
647	TCGA-FL-A1YU-11	UCEC	11	TRUE	TRUE
648	TCGA-FL-A1YV-11	UCEC	11	TRUE	TRUE
649	TCGA-FL-A3WE-11	UCEC	11	TRUE	TRUE
650	TCGA-BT-A20J-11	BLCA	11	TRUE	FALSE
651	TCGA-BT-A20P-11	BLCA	11	TRUE	FALSE
652	TCGA-BT-A20V-11	BLCA	11	TRUE	FALSE
653	TCGA-BT-A20X-11	BLCA	11	TRUE	FALSE
654	TCGA-AC-A2FG-11	BRCA	11	TRUE	FALSE
655	TCGA-BH-A0BF-11	BRCA	11	TRUE	FALSE
656	TCGA-BH-A0DI-11	BRCA	11	TRUE	FALSE
657	TCGA-BH-A1ES-11	BRCA	11	TRUE	FALSE
658	TCGA-BH-A1EY-11	BRCA	11	TRUE	FALSE
659	TCGA-BH-A1F5-11	BRCA	11	TRUE	FALSE
660	TCGA-E2-A1B5-11	BRCA	11	TRUE	FALSE
661	TCGA-E2-A1IF-11	BRCA	11	TRUE	FALSE
662	TCGA-E2-A1II-11	BRCA	11	TRUE	FALSE
663	TCGA-E2-A1IO-11	BRCA	11	TRUE	FALSE
664	TCGA-E2-A1LI-11	BRCA	11	TRUE	FALSE
665	TCGA-E9-A1N8-11	BRCA	11	TRUE	FALSE
666	TCGA-E9-A1NE-11	BRCA	11	TRUE	FALSE
667	TCGA-A6-2681-11	COAD	11	TRUE	FALSE
668	TCGA-A6-4107-11	COAD	11	TRUE	FALSE
669	TCGA-AA-3488-11	COAD	11	TRUE	FALSE
670	TCGA-AA-3492-11	COAD	11	TRUE	FALSE
671	TCGA-AA-3494-11	COAD	11	TRUE	FALSE
672	TCGA-AA-3495-11	COAD	11	TRUE	FALSE
673	TCGA-AA-3502-11	COAD	11	TRUE	FALSE
674	TCGA-AA-3509-11	COAD	11	TRUE	FALSE
675	TCGA-AA-3510-11	COAD	11	TRUE	FALSE
676	TCGA-G4-6295-11	COAD	11	TRUE	FALSE
677	TCGA-G4-6297-11	COAD	11	TRUE	FALSE
678	TCGA-G4-6302-11	COAD	11	TRUE	FALSE
679	TCGA-G4-6311-11	COAD	11	TRUE	FALSE
680	TCGA-G4-6320-11	COAD	11	TRUE	FALSE
681	TCGA-G4-6322-11	COAD	11	TRUE	FALSE
682	TCGA-L5-A4OE-11	ESCA	11	TRUE	FALSE
683	TCGA-L5-A4OH-11	ESCA	11	TRUE	FALSE
684	TCGA-L5-A4OI-11	ESCA	11	TRUE	FALSE
685	TCGA-L5-A4ON-11	ESCA	11	TRUE	FALSE
686	TCGA-L5-A4OP-11	ESCA	11	TRUE	FALSE
687	TCGA-74-6573-11	GBM	11	TRUE	FALSE
688	TCGA-CV-5430-11	HNSC	11	TRUE	FALSE
689	TCGA-CV-5431-11	HNSC	11	TRUE	FALSE
690	TCGA-CV-5432-11	HNSC	11	TRUE	FALSE
691	TCGA-CV-5434-11	HNSC	11	TRUE	FALSE
692	TCGA-CV-5435-11	HNSC	11	TRUE	FALSE
693	TCGA-CV-5436-11	HNSC	11	TRUE	FALSE
694	TCGA-CV-5439-11	HNSC	11	TRUE	FALSE
695	TCGA-CV-5440-11	HNSC	11	TRUE	FALSE
696	TCGA-CV-5441-11	HNSC	11	TRUE	FALSE
697	TCGA-CV-5442-11	HNSC	11	TRUE	FALSE
698	TCGA-CV-5443-11	HNSC	11	TRUE	FALSE
699	TCGA-CV-5444-11	HNSC	11	TRUE	FALSE
700	TCGA-CV-5966-11	HNSC	11	TRUE	FALSE
701	TCGA-CV-5970-11	HNSC	11	TRUE	FALSE
702	TCGA-CV-5971-11	HNSC	11	TRUE	FALSE
703	TCGA-CV-5973-11	HNSC	11	TRUE	FALSE
704	TCGA-CV-5976-11	HNSC	11	TRUE	FALSE
705	TCGA-CV-5977-11	HNSC	11	TRUE	FALSE
706	TCGA-CV-5978-11	HNSC	11	TRUE	FALSE
707	TCGA-CV-5979-11	HNSC	11	TRUE	FALSE
708	TCGA-CV-6003-11	HNSC	11	TRUE	FALSE
709	TCGA-CV-6433-11	HNSC	11	TRUE	FALSE
710	TCGA-CV-6436-11	HNSC	11	TRUE	FALSE
711	TCGA-CV-6441-11	HNSC	11	TRUE	FALSE
712	TCGA-CV-6951-11	HNSC	11	TRUE	FALSE
713	TCGA-CV-6952-11	HNSC	11	TRUE	FALSE
714	TCGA-CV-6953-11	HNSC	11	TRUE	FALSE
715	TCGA-CV-6954-11	HNSC	11	TRUE	FALSE
716	TCGA-CV-7089-11	HNSC	11	TRUE	FALSE
717	TCGA-CV-7263-11	HNSC	11	TRUE	FALSE
718	TCGA-A3-3357-11	KIRC	11	TRUE	FALSE
719	TCGA-A3-3367-11	KIRC	11	TRUE	FALSE
720	TCGA-A3-3370-11	KIRC	11	TRUE	FALSE
721	TCGA-A3-3373-11	KIRC	11	TRUE	FALSE
722	TCGA-A3-3376-11	KIRC	11	TRUE	FALSE
723	TCGA-A3-3385-11	KIRC	11	TRUE	FALSE
724	TCGA-B0-4688-11	KIRC	11	TRUE	FALSE
725	TCGA-B0-4690-11	KIRC	11	TRUE	FALSE
726	TCGA-B0-4691-11	KIRC	11	TRUE	FALSE
727	TCGA-B0-4693-11	KIRC	11	TRUE	FALSE
728	TCGA-B0-4694-11	KIRC	11	TRUE	FALSE
729	TCGA-B0-4696-11	KIRC	11	TRUE	FALSE
730	TCGA-B0-4697-11	KIRC	11	TRUE	FALSE
731	TCGA-B0-4698-11	KIRC	11	TRUE	FALSE
732	TCGA-B0-4699-11	KIRC	11	TRUE	FALSE
733	TCGA-B0-4701-11	KIRC	11	TRUE	FALSE
734	TCGA-B0-4703-11	KIRC	11	TRUE	FALSE
735	TCGA-B0-4706-11	KIRC	11	TRUE	FALSE
736	TCGA-B0-4710-11	KIRC	11	TRUE	FALSE
737	TCGA-B0-4713-11	KIRC	11	TRUE	FALSE
738	TCGA-B0-4714-11	KIRC	11	TRUE	FALSE
739	TCGA-B0-4718-11	KIRC	11	TRUE	FALSE
740	TCGA-B0-4810-11	KIRC	11	TRUE	FALSE
741	TCGA-B0-4811-11	KIRC	11	TRUE	FALSE
742	TCGA-B0-4813-11	KIRC	11	TRUE	FALSE
743	TCGA-B0-4814-11	KIRC	11	TRUE	FALSE
744	TCGA-B0-4816-11	KIRC	11	TRUE	FALSE
745	TCGA-B0-4817-11	KIRC	11	TRUE	FALSE
746	TCGA-B0-4818-11	KIRC	11	TRUE	FALSE
747	TCGA-B0-4819-11	KIRC	11	TRUE	FALSE
748	TCGA-B0-4821-11	KIRC	11	TRUE	FALSE
749	TCGA-B0-4822-11	KIRC	11	TRUE	FALSE
750	TCGA-B0-4823-11	KIRC	11	TRUE	FALSE
751	TCGA-B0-4824-11	KIRC	11	TRUE	FALSE
752	TCGA-B0-4827-11	KIRC	11	TRUE	FALSE
753	TCGA-B0-4828-11	KIRC	11	TRUE	FALSE
754	TCGA-B0-4841-11	KIRC	11	TRUE	FALSE
755	TCGA-B0-4842-11	KIRC	11	TRUE	FALSE
756	TCGA-B0-4843-11	KIRC	11	TRUE	FALSE
757	TCGA-B0-4844-11	KIRC	11	TRUE	FALSE
758	TCGA-B0-4845-11	KIRC	11	TRUE	FALSE
759	TCGA-B0-4846-11	KIRC	11	TRUE	FALSE
760	TCGA-B0-4847-11	KIRC	11	TRUE	FALSE
761	TCGA-B0-4848-11	KIRC	11	TRUE	FALSE
762	TCGA-B0-4849-11	KIRC	11	TRUE	FALSE
763	TCGA-B0-4852-11	KIRC	11	TRUE	FALSE
764	TCGA-B0-4945-11	KIRC	11	TRUE	FALSE
765	TCGA-B0-5080-11	KIRC	11	TRUE	FALSE
766	TCGA-B0-5083-11	KIRC	11	TRUE	FALSE
767	TCGA-B0-5092-11	KIRC	11	TRUE	FALSE
768	TCGA-B0-5094-11	KIRC	11	TRUE	FALSE
769	TCGA-B0-5095-11	KIRC	11	TRUE	FALSE
770	TCGA-B0-5096-11	KIRC	11	TRUE	FALSE
771	TCGA-B0-5097-11	KIRC	11	TRUE	FALSE
772	TCGA-B0-5098-11	KIRC	11	TRUE	FALSE
773	TCGA-B0-5099-11	KIRC	11	TRUE	FALSE
774	TCGA-B0-5100-11	KIRC	11	TRUE	FALSE
775	TCGA-B0-5102-11	KIRC	11	TRUE	FALSE
776	TCGA-B0-5104-11	KIRC	11	TRUE	FALSE
777	TCGA-B0-5106-11	KIRC	11	TRUE	FALSE
778	TCGA-B0-5107-11	KIRC	11	TRUE	FALSE
779	TCGA-B0-5108-11	KIRC	11	TRUE	FALSE
780	TCGA-B0-5109-11	KIRC	11	TRUE	FALSE
781	TCGA-B0-5110-11	KIRC	11	TRUE	FALSE
782	TCGA-B0-5113-11	KIRC	11	TRUE	FALSE
783	TCGA-B0-5115-11	KIRC	11	TRUE	FALSE
784	TCGA-B0-5116-11	KIRC	11	TRUE	FALSE
785	TCGA-B0-5117-11	KIRC	11	TRUE	FALSE
786	TCGA-B0-5119-11	KIRC	11	TRUE	FALSE
787	TCGA-B0-5120-11	KIRC	11	TRUE	FALSE
788	TCGA-B0-5121-11	KIRC	11	TRUE	FALSE
789	TCGA-B0-5400-11	KIRC	11	TRUE	FALSE
790	TCGA-B0-5710-11	KIRC	11	TRUE	FALSE
791	TCGA-B0-5713-11	KIRC	11	TRUE	FALSE
792	TCGA-BP-4177-11	KIRC	11	TRUE	FALSE
793	TCGA-BP-4770-11	KIRC	11	TRUE	FALSE
794	TCGA-BP-4801-11	KIRC	11	TRUE	FALSE
795	TCGA-BP-5010-11	KIRC	11	TRUE	FALSE
796	TCGA-BP-5169-11	KIRC	11	TRUE	FALSE
797	TCGA-BP-5170-11	KIRC	11	TRUE	FALSE
798	TCGA-BP-5173-11	KIRC	11	TRUE	FALSE
799	TCGA-BP-5174-11	KIRC	11	TRUE	FALSE
800	TCGA-BP-5175-11	KIRC	11	TRUE	FALSE
801	TCGA-BP-5176-11	KIRC	11	TRUE	FALSE
802	TCGA-BP-5177-11	KIRC	11	TRUE	FALSE
803	TCGA-BP-5180-11	KIRC	11	TRUE	FALSE
804	TCGA-BP-5182-11	KIRC	11	TRUE	FALSE
805	TCGA-BP-5183-11	KIRC	11	TRUE	FALSE
806	TCGA-BP-5184-11	KIRC	11	TRUE	FALSE
807	TCGA-BP-5185-11	KIRC	11	TRUE	FALSE
808	TCGA-BP-5186-11	KIRC	11	TRUE	FALSE
809	TCGA-BP-5187-11	KIRC	11	TRUE	FALSE
810	TCGA-BP-5190-11	KIRC	11	TRUE	FALSE
811	TCGA-BP-5192-11	KIRC	11	TRUE	FALSE
812	TCGA-BP-5194-11	KIRC	11	TRUE	FALSE
813	TCGA-BP-5195-11	KIRC	11	TRUE	FALSE
814	TCGA-BP-5196-11	KIRC	11	TRUE	FALSE
815	TCGA-BP-5198-11	KIRC	11	TRUE	FALSE
816	TCGA-BP-5200-11	KIRC	11	TRUE	FALSE
817	TCGA-BP-5202-11	KIRC	11	TRUE	FALSE
818	TCGA-CJ-4882-11	KIRC	11	TRUE	FALSE
819	TCGA-CJ-4897-11	KIRC	11	TRUE	FALSE
820	TCGA-CJ-4901-11	KIRC	11	TRUE	FALSE
821	TCGA-CJ-4902-11	KIRC	11	TRUE	FALSE
822	TCGA-CJ-4903-11	KIRC	11	TRUE	FALSE
823	TCGA-CJ-4905-11	KIRC	11	TRUE	FALSE
824	TCGA-CJ-4907-11	KIRC	11	TRUE	FALSE
825	TCGA-CJ-4908-11	KIRC	11	TRUE	FALSE
826	TCGA-CJ-4912-11	KIRC	11	TRUE	FALSE
827	TCGA-CJ-4913-11	KIRC	11	TRUE	FALSE
828	TCGA-CJ-4916-11	KIRC	11	TRUE	FALSE
829	TCGA-CJ-4918-11	KIRC	11	TRUE	FALSE
830	TCGA-CJ-4920-11	KIRC	11	TRUE	FALSE
831	TCGA-CJ-4923-11	KIRC	11	TRUE	FALSE
832	TCGA-CZ-4853-11	KIRC	11	TRUE	FALSE
833	TCGA-CZ-4859-11	KIRC	11	TRUE	FALSE
834	TCGA-CZ-4866-11	KIRC	11	TRUE	FALSE
835	TCGA-CZ-5459-11	KIRC	11	TRUE	FALSE
836	TCGA-CZ-5460-11	KIRC	11	TRUE	FALSE
837	TCGA-CZ-5464-11	KIRC	11	TRUE	FALSE
838	TCGA-A4-7585-11	KIRP	11	TRUE	FALSE
839	TCGA-A4-7732-11	KIRP	11	TRUE	FALSE
840	TCGA-BQ-5876-11	KIRP	11	TRUE	FALSE
841	TCGA-BQ-5880-11	KIRP	11	TRUE	FALSE
842	TCGA-BQ-5881-11	KIRP	11	TRUE	FALSE
843	TCGA-BQ-5883-11	KIRP	11	TRUE	FALSE
844	TCGA-BQ-5885-11	KIRP	11	TRUE	FALSE
845	TCGA-BQ-5889-11	KIRP	11	TRUE	FALSE
846	TCGA-BQ-5893-11	KIRP	11	TRUE	FALSE
847	TCGA-BQ-7048-11	KIRP	11	TRUE	FALSE
848	TCGA-BQ-7050-11	KIRP	11	TRUE	FALSE
849	TCGA-BQ-7053-11	KIRP	11	TRUE	FALSE
850	TCGA-BQ-7060-11	KIRP	11	TRUE	FALSE
851	TCGA-BQ-7062-11	KIRP	11	TRUE	FALSE
852	TCGA-DZ-6135-11	KIRP	11	TRUE	FALSE
853	TCGA-BC-A10S-11	LIHC	11	TRUE	FALSE
854	TCGA-DD-A115-11	LIHC	11	TRUE	FALSE
855	TCGA-DD-A116-11	LIHC	11	TRUE	FALSE
856	TCGA-DD-A1E9-11	LIHC	11	TRUE	FALSE
857	TCGA-DD-A1ED-11	LIHC	11	TRUE	FALSE
858	TCGA-DD-A1EF-11	LIHC	11	TRUE	FALSE
859	TCGA-G3-A25X-11	LIHC	11	TRUE	FALSE
860	TCGA-44-2656-11	LUAD	11	TRUE	FALSE
861	TCGA-44-2659-11	LUAD	11	TRUE	FALSE
862	TCGA-44-5643-11	LUAD	11	TRUE	FALSE
863	TCGA-49-4488-11	LUAD	11	TRUE	FALSE
864	TCGA-50-6591-11	LUAD	11	TRUE	FALSE
865	TCGA-50-6592-11	LUAD	11	TRUE	FALSE
866	TCGA-50-6593-11	LUAD	11	TRUE	FALSE
867	TCGA-50-6594-11	LUAD	11	TRUE	FALSE
868	TCGA-18-3417-11	LUSC	11	TRUE	FALSE
869	TCGA-18-4721-11	LUSC	11	TRUE	FALSE
870	TCGA-18-5592-11	LUSC	11	TRUE	FALSE
871	TCGA-22-4599-11	LUSC	11	TRUE	FALSE
872	TCGA-22-4601-11	LUSC	11	TRUE	FALSE
873	TCGA-22-4613-11	LUSC	11	TRUE	FALSE
874	TCGA-22-5473-11	LUSC	11	TRUE	FALSE
875	TCGA-22-5474-11	LUSC	11	TRUE	FALSE
876	TCGA-22-5477-11	LUSC	11	TRUE	FALSE
877	TCGA-22-5480-11	LUSC	11	TRUE	FALSE
878	TCGA-22-5485-11	LUSC	11	TRUE	FALSE
879	TCGA-22-5492-11	LUSC	11	TRUE	FALSE
880	TCGA-33-4566-11	LUSC	11	TRUE	FALSE
881	TCGA-33-4582-11	LUSC	11	TRUE	FALSE
882	TCGA-33-4583-11	LUSC	11	TRUE	FALSE
883	TCGA-33-4586-11	LUSC	11	TRUE	FALSE
884	TCGA-34-5929-11	LUSC	11	TRUE	FALSE
885	TCGA-39-5011-11	LUSC	11	TRUE	FALSE
886	TCGA-39-5016-11	LUSC	11	TRUE	FALSE
887	TCGA-39-5019-11	LUSC	11	TRUE	FALSE
888	TCGA-39-5021-11	LUSC	11	TRUE	FALSE
889	TCGA-39-5028-11	LUSC	11	TRUE	FALSE
890	TCGA-39-5029-11	LUSC	11	TRUE	FALSE
891	TCGA-39-5030-11	LUSC	11	TRUE	FALSE
892	TCGA-39-5031-11	LUSC	11	TRUE	FALSE
893	TCGA-39-5034-11	LUSC	11	TRUE	FALSE
894	TCGA-39-5035-11	LUSC	11	TRUE	FALSE
895	TCGA-39-5036-11	LUSC	11	TRUE	FALSE
896	TCGA-39-5037-11	LUSC	11	TRUE	FALSE
897	TCGA-43-3920-11	LUSC	11	TRUE	FALSE
898	TCGA-FZ-5919-11	PAAD	11	TRUE	FALSE
899	TCGA-FZ-5920-11	PAAD	11	TRUE	FALSE
900	TCGA-FZ-5924-11	PAAD	11	TRUE	FALSE
901	TCGA-CH-5762-11	PRAD	11	TRUE	FALSE
902	TCGA-CH-5765-11	PRAD	11	TRUE	FALSE
903	TCGA-CH-5766-11	PRAD	11	TRUE	FALSE
904	TCGA-CH-5771-11	PRAD	11	TRUE	FALSE
905	TCGA-G9-6332-11	PRAD	11	TRUE	FALSE
906	TCGA-G9-6353-11	PRAD	11	TRUE	FALSE
907	TCGA-G9-6367-11	PRAD	11	TRUE	FALSE
908	TCGA-G9-6373-11	PRAD	11	TRUE	FALSE
909	TCGA-G9-6385-11	PRAD	11	TRUE	FALSE
910	TCGA-G9-6494-11	PRAD	11	TRUE	FALSE
911	TCGA-HC-7820-11	PRAD	11	TRUE	FALSE
912	TCGA-AG-A01W-11	READ	11	TRUE	FALSE
913	TCGA-AG-A01Y-11	READ	11	TRUE	FALSE
914	TCGA-AG-A020-11	READ	11	TRUE	FALSE
915	TCGA-AG-A02N-11	READ	11	TRUE	FALSE
916	TCGA-AG-A036-11	READ	11	TRUE	FALSE
917	TCGA-BR-6452-11	STAD	11	TRUE	FALSE
918	TCGA-BR-6566-11	STAD	11	TRUE	FALSE
919	TCGA-BJ-A28T-11	THCA	11	TRUE	FALSE
920	TCGA-EM-A1YD-11	THCA	11	TRUE	FALSE
921	TCGA-EM-A1YE-11	THCA	11	TRUE	FALSE
922	TCGA-ET-A25J-11	THCA	11	TRUE	FALSE
923	TCGA-ET-A25N-11	THCA	11	TRUE	FALSE
924	TCGA-ET-A2MY-11	THCA	11	TRUE	FALSE
925	TCGA-AJ-A2QL-11	UCEC	11	TRUE	FALSE
926	TCGA-AX-A1CF-11	UCEC	11	TRUE	FALSE
927	TCGA-AX-A1CI-11	UCEC	11	TRUE	FALSE
928	TCGA-AX-A1CJ-11	UCEC	11	TRUE	FALSE
929	TCGA-AX-A1CK-11	UCEC	11	TRUE	FALSE
930	TCGA-AX-A2H4-11	UCEC	11	TRUE	FALSE
931	TCGA-AX-A2H5-11	UCEC	11	TRUE	FALSE
932	TCGA-AX-A2H7-11	UCEC	11	TRUE	FALSE
933	TCGA-AX-A2HA-11	UCEC	11	TRUE	FALSE
934	TCGA-BG-A0MA-11	UCEC	11	TRUE	FALSE
935	TCGA-BG-A2AE-11	UCEC	11	TRUE	FALSE
936	TCGA-BG-A2L7-11	UCEC	11	TRUE	FALSE
937	TCGA-BK-A13C-11	UCEC	11	TRUE	FALSE
938	TCGA-DI-A1NN-11	UCEC	11	TRUE	FALSE
939	TCGA-DI-A1NO-11	UCEC	11	TRUE	FALSE
940	TCGA-DI-A2QU-11	UCEC	11	TRUE	FALSE
941	TCGA-E6-A1M0-11	UCEC	11	TRUE	FALSE
942	TCGA-EO-A22R-11	UCEC	11	TRUE	FALSE
943	TCGA-EO-A22S-11	UCEC	11	TRUE	FALSE
944	TCGA-EO-A22T-11	UCEC	11	TRUE	FALSE
945	TCGA-FL-A1YM-11	UCEC	11	TRUE	FALSE
