# Supplementary material for: Promoter methylation of DNA damage repair (DDR) genes in human tumor entities: RBBP8/CtIP is almost exclusively methylated in bladder cancer
Source: Clin Epigenetics. 2018 Feb 6;10:15. doi: 10.1186/s13148-018-0447-6 (PMC5802064; doi:10.1186/s13148-018-0447-6)
Supplement: Supplementary file 12 — This dataset illustrates a summary of the TCGA samples used in this study. (XLS 27 kb) [file 13148_2018_447_MOESM12_ESM.xls]

## Sheet: DDR-Genes
EGID	Start	End	Chromosome	Name	Strand	Version
ENSG00000189046	109525996	109531436	12	ALKBH2	-1	6
ENSG00000166199	43902361	43941816	11	ALKBH3	1	8
ENSG00000100823	20923350	20925927	14	APEX1	1	7
ENSG00000169621	68694693	68858004	2	APLF	1	5
ENSG00000137074	32972604	33025166	9	APTX	-1	14
ENSG00000149311	108093211	108239829	11	ATM	1	13
ENSG00000175054	142168077	142297668	3	ATR	-1	10
ENSG00000164053	48488114	48507115	3	ATRIP	1	13
ENSG00000197299	91260558	91358859	15	BLM	1	6
ENSG00000012048	41196312	41277500	17	BRCA1	-1	15
ENSG00000139618	32889611	32973805	13	BRCA2	1	10
ENSG00000136492	59758627	59940882	17	BRIP1	-1	4
ENSG00000235931	61715188	61720671	10	C10orf40	-1	2
ENSG00000162585	2115903	2144159	1	C1orf86	-1	12
ENSG00000134480	86687311	86708836	5	CCNH	-1	9
ENSG00000134058	68530668	68573250	5	CDK7	1	6
ENSG00000167670	4402659	4445015	19	CHAF1A	1	11
ENSG00000149554	125495036	125546150	11	CHEK1	1	8
ENSG00000183765	29083731	29138410	22	CHEK2	-1	16
ENSG00000176444	155232659	155248282	1	CLK2	-1	14
ENSG00000198924	115594488	115614142	10	DCLRE1A	-1	3
ENSG00000118655	114447763	114456708	1	DCLRE1B	1	4
ENSG00000152457	14939358	14996431	10	DCLRE1C	-1	13
ENSG00000167986	61066923	61110068	11	DDB1	-1	9
ENSG00000134574	47236493	47260767	11	DDB2	1	7
ENSG00000100206	38914954	38966291	22	DMC1	-1	5
ENSG00000107447	98064085	98098321	10	DNTT	1	4
ENSG00000128951	48623208	48635570	15	DUT	1	9
ENSG00000154920	48450581	48458844	17	EME1	1	10
ENSG00000197774	1823208	1831709	16	EME2	1	8
ENSG00000173818	78388965	78411886	17	ENDOV	1	12
ENSG00000012061	45910591	45982086	19	ERCC1	-1	11
ENSG00000104884	45853095	45874176	19	ERCC2	-1	10
ENSG00000163161	128014866	128051752	2	ERCC3	-1	8
ENSG00000175595	14014014	14046202	16	ERCC4	1	10
ENSG00000134899	103497194	103528345	13	ERCC5	1	13
ENSG00000225830	50663414	50747584	10	ERCC6	-1	6
ENSG00000049167	60169658	60240900	5	ERCC8	-1	9
ENSG00000174371	242011269	242058450	1	EXO1	1	12
ENSG00000198690	31196055	31235311	15	FAN1	1	5
ENSG00000187741	89803957	89883065	16	FANCA	-1	10
ENSG00000158169	97861336	98079991	9	FANCC	-1	7
ENSG00000144554	10068098	10143614	3	FANCD2	1	6
ENSG00000112039	35420138	35434880	6	FANCE	1	3
ENSG00000183161	22644079	22647387	11	FANCF	-1	3
ENSG00000221829	35073832	35080013	9	FANCG	-1	5
ENSG00000140525	89787180	89860492	15	FANCI	1	13
ENSG00000115392	58386378	58468507	2	FANCL	-1	7
ENSG00000187790	45605143	45670093	14	FANCM	1	6
ENSG00000168496	61560109	61564716	11	FEN1	1	3
ENSG00000178295	17935125	17966632	2	GEN1	1	10
ENSG00000110768	18343842	18388591	11	GTF2H1	1	7
ENSG00000111358	124118375	124147153	12	GTF2H3	1	9
ENSG00000213780	30875961	30881883	6	GTF2H4	1	6
ENSG00000272047	158589384	158620376	6	GTF2H5	1	1
ENSG00000188486	118964564	118966177	11	H2AFX	-1	3
ENSG00000163312	84328496	84377009	4	HELQ	-1	6
ENSG00000071794	148747914	148804341	3	HLTF	-1	11
ENSG00000136273	47735328	48019178	7	HUS1	-1	7
ENSG00000105486	48618702	48673860	19	LIG1	-1	9
ENSG00000005156	33307513	33332083	17	LIG3	1	7
ENSG00000174405	108859787	108870716	13	LIG4	-1	9
ENSG00000116670	11734537	11751707	1	MAD2L2	-1	10
ENSG00000129071	129149787	129158878	3	MBD4	-1	5
ENSG00000137337	30667584	30685666	6	MDC1	-1	10
ENSG00000170430	131265448	131566271	10	MGMT	1	9
ENSG00000076242	37034823	37107380	3	MLH1	1	10
ENSG00000119684	75480467	75518235	14	MLH3	-1	11
ENSG00000155229	99218081	99258551	10	MMS19	-1	16
ENSG00000020426	61201460	61436671	14	MNAT1	1	6
ENSG00000103152	127006	135852	16	MPG	1	7
ENSG00000020922	94152895	94227074	11	MRE11A	-1	8
ENSG00000095002	47630108	47789450	2	MSH2	1	8
ENSG00000113318	79950467	80172279	5	MSH3	1	9
ENSG00000057468	76262567	76378923	1	MSH4	1	6
ENSG00000204410	31707725	31732622	6	MSH5	1	10
ENSG00000116062	47922669	48037240	2	MSH6	1	10
ENSG00000172732	65624597	65635124	11	MUS81	1	7
ENSG00000132781	45794835	45806142	1	MUTYH	-1	13
ENSG00000104320	90945564	91015456	8	NBN	-1	9
ENSG00000140398	75639296	75647592	15	NEIL1	1	9
ENSG00000154328	11627148	11644855	8	NEIL2	1	11
ENSG00000109674	178230990	178284097	4	NEIL3	1	3
ENSG00000187736	219940039	220025587	2	NHEJ1	-1	8
ENSG00000065057	2089816	2097867	16	NTHL1	-1	3
ENSG00000106268	2281857	2290781	7	NUDT1	1	11
ENSG00000114026	9791628	9829903	3	OGG1	1	17
ENSG00000083093	23614488	23652631	16	PALB2	-1	5
ENSG00000227345	51026325	51130715	10	PARG	-1	4
ENSG00000143799	226548392	226595780	1	PARP1	-1	8
ENSG00000129484	20811741	20826064	14	PARP2	1	9
ENSG00000041880	51976361	51982883	3	PARP3	1	10
ENSG00000132646	5095599	5107272	20	PCNA	-1	6
ENSG00000179094	8043790	8059824	17	PER1	-1	9
ENSG00000064933	190649107	190742355	2	PMS1	1	12
ENSG00000122512	6012870	6048756	7	PMS2	-1	10
ENSG00000039650	50364461	50371166	19	PNKP	-1	5
ENSG00000070501	42195972	42229326	8	POLB	1	7
ENSG00000062822	50887461	50921273	19	POLD1	1	8
ENSG00000106628	44154286	44163957	7	POLD2	-1	6
ENSG00000077514	74204896	74380162	11	POLD3	1	4
ENSG00000175482	67118248	67124443	11	POLD4	-1	4
ENSG00000177084	133200348	133263951	12	POLE	-1	12
ENSG00000140521	89859534	89878092	15	POLG	-1	7
ENSG00000170734	43543887	43586701	6	POLH	1	7
ENSG00000101751	51795774	51847636	18	POLI	1	6
ENSG00000122008	74807581	74896969	5	POLK	1	11
ENSG00000166169	103338639	103348027	10	POLL	-1	12
ENSG00000122678	44111846	44122139	7	POLM	-1	10
ENSG00000130997	2073645	2243848	4	POLN	-1	12
ENSG00000051341	121150278	121264853	3	POLQ	-1	9
ENSG00000170955	6340176	6341877	11	PRKCDBP	-1	9
ENSG00000253729	48685669	48872743	8	PRKDC	-1	3
ENSG00000110107	60658202	60674060	11	PRPF19	-1	4
ENSG00000113456	34905369	34919094	5	RAD1	-1	14
ENSG00000152942	68665120	68710628	5	RAD17	1	14
ENSG00000070950	8817088	9005457	3	RAD18	-1	5
ENSG00000179262	13056669	13064456	19	RAD23A	1	5
ENSG00000119318	110045418	110094475	9	RAD23B	1	8
ENSG00000113522	131891711	131980313	5	RAD50	1	9
ENSG00000051180	40986972	41024354	15	RAD51	1	12
ENSG00000182185	68286496	69196935	14	RAD51B	1	14
ENSG00000108384	56769934	56811703	17	RAD51C	1	10
ENSG00000185379	33426811	33448541	17	RAD51D	-1	16
ENSG00000002016	1021243	1099219	12	RAD52	-1	12
ENSG00000197275	95384188	95487337	8	RAD54B	-1	8
ENSG00000085999	46713360	46744145	1	RAD54L	1	7
ENSG00000172613	67159176	67165881	11	RAD9A	1	3
ENSG00000101773	20378224	20606451	18	RBBP8	1	12
ENSG00000187456	34245070	34257777	17	RDM1	-1	9
ENSG00000004700	21621845	21654603	12	RECQL	-1	11
ENSG00000160957	145736667	145743229	8	RECQL4	-1	8
ENSG00000108469	73622925	73663269	17	RECQL5	-1	10
ENSG00000135945	100016938	100106497	2	REV1	-1	5
ENSG00000009413	111620234	111804918	6	REV3L	-1	11
ENSG00000080345	152266397	152364527	2	RIF1	1	13
ENSG00000163961	196195654	196230639	3	RNF168	-1	4
ENSG00000063978	2463947	2627047	4	RNF4	1	11
ENSG00000112130	37321748	37362514	6	RNF8	1	12
ENSG00000132383	1732996	1803376	17	RPA1	1	7
ENSG00000117748	28218035	28241257	1	RPA2	-1	5
ENSG00000106399	7676149	7758238	7	RPA3	-1	7
ENSG00000048392	103216730	103251346	8	RRM2B	-1	7
ENSG00000170364	4344988	4359251	3	SETMAR	1	8
ENSG00000127922	96110938	96339203	7	SHFM1	-1	5
ENSG00000146414	146185381	146285559	6	SHPRH	-1	11
ENSG00000132207	30205208	30208882	16	SLX1A	1	13
ENSG00000181625	29465822	29469540	16	SLX1B	1	13
ENSG00000188827	3631182	3661599	16	SLX4	-1	6
ENSG00000123415	54558529	54582778	12	SMUG1	-1	10
ENSG00000054796	55904815	55919050	20	SPO11	1	8
ENSG00000106028	141438121	141487722	7	SSBP1	1	6
ENSG00000139372	104359582	104382652	12	TDG	1	10
ENSG00000042088	90421283	90511106	14	TDP1	1	9
ENSG00000111802	24650205	24667261	6	TDP2	-1	9
ENSG00000131747	38544768	38574202	17	TOP2A	-1	10
ENSG00000077097	25639475	25706398	3	TOP2B	-1	9
ENSG00000177302	18174742	18218321	17	TOP3A	-1	10
ENSG00000100038	22311397	22337213	22	TOP3B	-1	15
ENSG00000163781	133317019	133380737	3	TOPBP1	-1	8
ENSG00000141510	7565097	7590856	17	TP53	-1	11
ENSG00000067369	43699407	43802926	15	TP53BP1	-1	9
ENSG00000213689	48506445	48509044	3	TREX1	1	5
ENSG00000119048	133706870	133727683	5	UBE2B	1	3
ENSG00000177889	93799449	93836038	12	UBE2N	-1	5
ENSG00000169139	48920960	48977268	8	UBE2V2	1	7
ENSG00000076248	109535379	109548797	12	UNG	1	6
ENSG00000165392	30891317	31031285	8	WRN	1	5
ENSG00000076924	7684411	7694451	19	XAB2	-1	7
ENSG00000136936	100437191	100459639	9	XPA	-1	6
ENSG00000154767	14186647	14220283	3	XPC	-1	10
ENSG00000073050	44047192	44084625	19	XRCC1	-1	7
ENSG00000196584	152341864	152373250	7	XRCC2	-1	2
ENSG00000126215	104163946	104181841	14	XRCC3	-1	9
ENSG00000152422	82373317	82649606	5	XRCC4	1	11
ENSG00000079246	216972187	217071026	2	XRCC5	1	11
ENSG00000196419	42017123	42060044	22	XRCC6	1	8
