# Supplementary material for: Promoter methylation of DNA damage repair (DDR) genes in human tumor entities: RBBP8/CtIP is almost exclusively methylated in bladder cancer
Source: Clin Epigenetics. 2018 Feb 6;10:15. doi: 10.1186/s13148-018-0447-6 (PMC5802064; doi:10.1186/s13148-018-0447-6)
Supplement: Supplementary file 14 — This dataset summarizes the beta values according to a defined cutoff of 0.1. (XLS 62 kb) [file 13148_2018_447_MOESM14_ESM.xls]

## Sheet: tab
Gene	Set	CG number	IlmnIDs	Cutoff
ALKBH2	1_A	2	cg00203594,cg10255141	0.312519
ALKBH2	1_B	9	cg13150282,cg10663781,cg16023885,cg07235652,cg01181492,cg25746746,cg24432432,cg09071294,cg05509800	0.173956
ALKBH3	1	8	cg15593337,cg20009641,cg17838765,cg12046254,cg03342084,cg22637507,cg17956609,cg06487247	0.178033
APEX1	1	12	cg01976176,cg27054308,cg02938524,cg22438324,cg23332678,cg11821824,cg01213928,cg21337430,cg18975638,cg01084685,cg05250969,cg11869215	0.181894
APLF	1	13	cg06538003,cg03239202,cg03215730,cg26569395,cg12924588,cg04341202,cg22885367,cg20195957,cg09689073,cg00831048,cg01802009,cg09154837,cg23021855	0.189222
APTX	3	5	cg21157115,cg23234510,cg22667787,cg14530306,cg14228885	0.187254
APTX	4	5	cg10624768,cg09966978,cg19432894,cg14288209,cg12762715	0.168945
ATM	1	28	cg23389069,cg11588932,cg12019961,cg23275463,cg17114932,cg22678707,cg04826772,cg25740661,cg24568245,cg06081482,cg02105423,cg10976287,cg19288979,cg10610482,cg12848864,cg03165700,cg15504467,cg05033322,cg16693212,cg20342375,cg15370815,cg16788234,cg22837512,cg24030675,cg06053805,cg06750635,cg25400013,cg18391757	0.179281
ATR	7	13	cg15135999,cg11458642,cg24631870,cg16031872,cg11936145,cg00969988,cg15291273,cg00911981,cg24856922,cg15480357,cg17945282,cg20032934,cg20636078	0.165148
ATRIP	1	8	cg02922563,cg13293757,cg14697246,cg06087029,cg21477317,cg20498591,cg15604891,cg27575501	0.150216
BLM	1	13	cg07973395,cg22690576,cg04120645,cg25857018,cg19818642,cg19562400,cg25653141,cg02756768,cg02984193,cg11429664,cg01994513,cg06034771,cg08367959	0.17352
BRCA1	5	21	cg12984107,cg19531713,cg19088651,cg08386886,cg08993267,cg24806953,cg20187250,cg15419295,cg16963062,cg16630982,cg21253966,cg04110421,cg04658354,cg17301289,cg09441966,cg26891576,cg20760063,cg10893007,cg11126247,cg12182452,cg09831010	0.180737
BRCA2	1	6	cg25753010,cg19634711,cg09698981,cg05153735,cg00031759,cg20073910	0.216935
BRIP1	4	9	cg11872651,cg00869632,cg11212038,cg05377417,cg00515161,cg11529614,cg12435611,cg05986149,cg06257227	0.216728
C1orf86	1	7	cg08161158,cg06308188,cg19915466,cg09278885,cg23441090,cg18771653,cg05940463	0.15049
C1orf86	3_A	1	cg19490856	0.328454
C1orf86	3_B	1	cg03315007	0.167421
CCNH	4	6	cg20779019,cg14452392,cg16551049,cg06061645,cg23296058,cg09299307	0.170666
CDK7	1	11	cg11859953,cg24926760,cg18275539,cg01558324,cg07850415,cg26324201,cg04446749,cg02270541,cg25112044,cg16181978,cg16181978	0.182701
CHAF1A	1	8	cg07783855,cg24085258,cg18804734,cg03006338,cg04346879,cg23811775,cg05297461,cg09700233	0.179628
CHEK1	1	7	cg03474731,cg05569124,cg24218077,cg02121704,cg06420049,cg00554702,cg16687450	0.187517
CHEK2	6	11	cg05718343,cg23369563,cg04776735,cg07364676,cg17257676,cg16926844,cg13497074,cg16247644,cg16189954,cg01875775,cg11292385	0.202176
CLK2	3	10	cg20457394,cg12391232,cg11911250,cg04395739,cg11702145,cg19163348,cg14550101,cg22041635,cg01501048,cg02388245	0.148201
CLK2	2	9	cg04498032,cg24054272,cg06658684,cg07477187,cg00254532,cg23719938,cg06160440,cg25355924,cg04158093	0.182422
DCLRE1A	1	13	cg11287903,cg23715505,cg25419628,cg23717290,cg07568716,cg03727700,cg02946754,cg01068136,cg15196047,cg18787244,cg08941805,cg14261700,cg05645360	0.166385
DCLRE1B	1	11	cg23933345,cg02774380,cg07398561,cg22159133,cg16599770,cg13572289,cg08872494,cg22443241,cg13794739,cg11717557,cg26154367	0.155805
DCLRE1C	1	13	cg01122251,cg09184467,cg07903860,cg16008945,cg05004228,cg25015290,cg04132998,cg09688494,cg24866702,cg04785461,cg26519486,cg11038604,cg14369264	0.215152
DCLRE1C	1	13	cg01122251,cg09184467,cg07903860,cg16008945,cg05004228,cg25015290,cg04132998,cg09688494,cg24866702,cg04785461,cg26519486,cg11038604,cg14369264	0.215152
DDB1	5	7	cg08724919,cg25530631,cg23053918,cg08323199,cg21043754,cg18412690,cg10970776	0.148579
DDB2	1	3	cg26408937,cg01573732,cg14189304	0.190594
DMC1	1_A	2	cg01867433,cg04713951	0.124274
DMC1	1_B	3	cg12286158,cg04342328,cg16959972	0.227035
DUT	2	17	cg17037924,cg02040583,cg03235353,cg20922377,cg10457605,cg13917619,cg24106894,cg02988814,cg06526753,cg27549887,cg07044032,cg16603669,cg16016951,cg07562988,cg03780073,cg14592024,cg12296218	0.167047
EME1	1	11	cg03705879,cg25378085,cg09822907,cg26785712,cg24500358,cg20940164,cg20689780,cg14642671,cg11513943,cg18310007,cg20572838	0.159609
EME2	1	8	cg16744862,cg01777765,cg05518842,cg16769688,cg11633118,cg03332034,cg19939627,cg01729862	0.157462
ENDOV	1_A	4	cg25924840,cg06760162,cg15949687,cg10763638	0.233287
ENDOV	1_B	12	cg02358165,cg22558474,cg20749008,cg10598035,cg04768764,cg23163279,cg25695068,cg10632328,cg12432898,cg15832852,cg22787286,cg12362059	0.155817
ERCC1	4	12	cg17378989,cg13606616,cg10743145,cg02987130,cg12215853,cg15573783,cg01573445,cg15911500,cg13553735,cg23210148,cg00763834,cg08841952	0.15776
ERCC1	6	4	cg21198935,cg01969392,cg07765912,cg21576503	0.173255
ERCC1	5_A	1	cg14929757	0.150488
ERCC1	5_B	1	cg20467502	0.194146
ERCC2	4	12	cg06245154,cg02257300,cg19995800,cg03658294,cg02422689,cg18475036,cg09783209,cg14580081,cg01550963,cg12041467,cg07950158,cg01587190	0.169021
ERCC3	3	9	cg09788866,cg08491733,cg00436174,cg09520855,cg13422881,cg17146352,cg07455051,cg24452663,cg26107076	0.176367
ERCC4	1	8	cg10103751,cg06130159,cg24091698,cg10272801,cg09645331,cg00647220,cg07207682,cg10784067	0.171075
ERCC5	1	12	cg04121866,cg20374041,cg07177755,cg22277700,cg08317267,cg11012078,cg17615682,cg04304205,cg22540912,cg13057891,cg06178915,cg21263273	0.17536
ERCC6	5	10	cg27540823,cg16161657,cg15490694,cg12590548,cg22788080,cg17881958,cg07001545,cg01465325,cg10232140,cg04550285	0.174509
ERCC8	3	10	cg00581130,cg11193431,cg16928795,cg10936323,cg17629685,cg00643557,cg18348500,cg09858107,cg11649654,cg20540608	0.198495
EXO1	1	14	cg15084467,cg06713297,cg07639959,cg17423498,cg17736920,cg00309178,cg04158730,cg21919602,cg12401425,cg20629097,cg24741598,cg16357661,cg04706276,cg16121177	0.171001
FAN1	1	10	cg02696517,cg03767031,cg01738805,cg19680485,cg24401310,cg00293012,cg27159651,cg01939479,cg09783693,cg15020726	0.180265
FANCA	12	11	cg05062674,cg09965297,cg19216839,cg07648498,cg07696178,cg05795554,cg04287289,cg26513180,cg27121462,cg02754936,cg05977517	0.183137
FANCC	1	1	cg14650464	0.169455
FANCC	4	3	cg22018784,cg06202984,cg01245423	0.21379
FANCD2	1	8	cg25124584,cg24596576,cg27328930,cg12788970,cg12267000,cg24122247,cg24104099,cg02579736	0.154013
FANCD2	2	8	cg25124584,cg24596576,cg27328930,cg12788970,cg12267000,cg24122247,cg24104099,cg02579736	0.154013
FANCE	1	3	cg19335943,cg27198948,cg05261496	0.21484
FANCF	1	20	cg03794550,cg03822011,cg00908551,cg02235880,cg00146096,cg15827388,cg06169200,cg01926066,cg11500391,cg08585315,cg24107988,cg23302316,cg08082142,cg02300906,cg03056436,cg11314056,cg08180285,cg03216085,cg06387204,cg09007161	0.179678
FANCG	1	3	cg13810570,cg03563403,cg05576539	0.185396
FANCI	1	8	cg01741397,cg10000843,cg15769724,cg06870609,cg18926021,cg03073851,cg24586657,cg07962355	0.192705
FANCL	3	7	cg15664967,cg09452692,cg19679281,cg06968475,cg02845365,cg10174864,cg23500942	0.167358
FANCM	1	9	cg03491181,cg09217565,cg10506402,cg23052213,cg13226139,cg19772317,cg18631948,cg05335832,cg09382430	0.183152
FEN1	1	19	cg15497734,cg14189245,cg14086033,cg19038968,cg23960684,cg05046026,cg25628257,cg26061001,cg16150798,cg02005336,cg22704775,cg10248302,cg18009798,cg11730100,cg03114244,cg07583651,cg16916522,cg08873353,cg22662482	0.165823
GEN1	1	12	cg12071511,cg06061049,cg11330941,cg26423677,cg01336267,cg24466479,cg00936141,cg26018827,cg09186578,cg03580351,cg01956147,cg03935872	0.15992
GTF2H1	2	12	cg27250927,cg07583091,cg11347316,cg11662851,cg14132868,cg08690812,cg18321761,cg13777411,cg11176342,cg17174493,cg05849260,cg10797557	0.172611
GTF2H3	1	11	cg21419475,cg16478733,cg12529816,cg22249456,cg13952636,cg26494424,cg02708722,cg09266901,cg01311693,cg00887700,cg03156109	0.155379
GTF2H4	1	15	cg01230924,cg15564965,cg27031254,cg19597450,cg26799216,cg09474938,cg11403689,cg24891702,cg23142900,cg19809077,cg17035708,cg20270172,cg23903470,cg22025250,cg08719551	0.167563
GTF2H5	1	15	cg14063914,cg23612142,cg02026896,cg06589246,cg08585120,cg04246357,cg11582617,cg06659073,cg22229076,cg22135063,cg00529053,cg07942273,cg19188205,cg24362790,cg14029994	0.203842
H2AFX	1	10	cg02725900,cg19493827,cg13103209,cg07697569,cg04208787,cg03246824,cg17431860,cg06159435,cg01924993,cg17548556	0.140705
HELQ	2	14	cg26606265,cg22774012,cg25810062,cg22470073,cg25059590,cg11975718,cg16248201,cg00322942,cg27461733,cg19771400,cg27524519,cg22541143,cg05908248,cg00010947	0.171005
HLTF	4	7	cg20038789,cg26151310,cg04836786,cg21926402,cg15438497,cg24041269,cg02398045	0.195217
HUS1	1	3	cg10190813,cg12034229,cg04794120	0.184471
LIG1	7	5	cg09594841,cg08377010,cg03344030,cg03273025,cg13668397	0.151905
LIG3	1	11	cg18453874,cg24041995,cg12564291,cg23253879,cg11028586,cg22380059,cg02930207,cg17059575,cg01151686,cg01538960,cg12282606	0.14247
LIG4	1	8	cg01969938,cg24242429,cg05180121,cg17114573,cg08216792,cg22492943,cg22434424,cg27163659	0.167678
LIG4	2	13	cg25647234,cg01255747,cg23604961,cg26503153,cg20776540,cg27463736,cg11198309,cg16258721,cg13922111,cg08859912,cg26574754,cg05627390,cg27040463	0.159936
MAD2L2	1	11	cg06938333,cg15012981,cg11857246,cg26572388,cg21545977,cg19596435,cg13030908,cg26807643,cg23811540,cg22456539,cg07789904	0.152631
MAD2L2	2	7	cg25102735,cg03498897,cg06868562,cg08269037,cg24117376,cg08275633,cg02334370	0.208094
MBD4	2	17	cg04290349,cg24769670,cg20346122,cg17757117,cg24196008,cg18770345,cg21028292,cg24273718,cg11424665,cg27564016,cg16435858,cg27417632,cg03061024,cg26347745,cg04584087,cg19876724,cg23064060	0.172733
MDC1	3		ch.6.738234R	0.224212
MDC1	4	32	cg03844211,cg07656347,cg17188180,cg11968414,cg04181831,cg03563090,cg27369934,cg10277195,cg06074256,cg05546064,cg00575529,cg22782446,cg13983052,cg16253551,cg22596454,cg15024975,cg23485400,cg18301048,cg05300316,cg12814525,cg14029839,cg26509254,cg23590244,cg09859103,cg15622885,cg03157605,cg06131578,cg26158287,cg05317081,cg17302862,cg10816127,cg07229198	0.175348
MGMT	1	9	cg14194875,cg00618725,cg12434587,cg16215402,cg18026026,cg05068430,cg19706602,cg02802904,cg12981137	0.165705
MLH1	1	31	cg16764580,cg01302270,cg17641046,cg07101782,cg03497419,cg27586588,cg16433211,cg10769891,cg19132762,cg23658326,cg11600697,cg21490561,cg00893636,cg03192963,cg06791151,cg07064226,cg06108510,cg24985459,cg12790037,cg25202636,cg17621259,cg14671526,cg05906740,cg27331401,cg25837710,cg12851504,cg06590608,cg11224603,cg19208331,cg14598950,cg13846866	0.155686
MLH3	4	5	cg01188068,cg05361542,cg24482053,cg23407670,cg07550334	0.19613
MMS19	4_A	10	cg12917258,cg19770550,cg11535486,cg10913777,cg26884261,cg23396286,cg12591302,cg26510027,cg00010168,cg07923717	0.186649
MMS19	4_B	2	cg02590038,cg23981905	0.151766
MNAT1	1	6	cg02907513,cg14834436,cg06777853,cg17336400,cg10147410,cg18320647	0.249297
MPG	1	5	cg07395378,cg01609171,cg10009236,cg05397937,cg15768556	0.149629
MRE11A	2	14	cg23492613,cg23759214,cg17514420,cg08831996,cg26262057,cg23340525,cg24848557,cg07795790,cg17516160,cg14152411,cg11701250,cg20815063,cg03693064,cg05996326	0.158437
MSH2	1	10	cg25746226,cg17129141,cg22547404,cg25868465,cg22269526,cg06478094,cg00547758,cg14282180,cg14803009,cg11311499	0.176854
MSH3	1	10	cg11646734,cg16401290,cg14865507,cg03321043,cg01304065,cg07526021,cg18200270,cg01207734,cg16161425,cg06709766	0.173696
MSH5	1	30	cg03302738,cg02128365,cg22509399,cg08103317,cg14119796,cg01787953,cg10435003,cg04880558,cg06820197,cg03755226,cg12445268,cg16460356,cg21485120,cg03605661,cg23822086,cg02563952,cg19121857,cg13709244,cg13843771,cg16728299,cg05239791,cg24536200,cg02737149,cg15984741,cg00071998,cg08888439,cg00868252,cg24500422,cg14658948,cg24932925	0.191309
MSH6	2	11	cg02905881,cg11869233,cg09898070,cg16595246,cg18222961,cg00620552,cg21405109,cg19736286,cg19076255,cg07652213,cg15355298	0.175701
MUS81	2	25	cg22548788,cg10983586,cg12815271,cg16985113,cg02715140,cg12849795,cg20909159,cg22068741,cg08425745,cg11042866,cg06443583,cg14395634,cg09539256,cg11620896,cg04946535,cg14915749,cg02360337,cg04739401,cg15883761,cg18975392,cg17260001,cg20593436,cg12069248,cg22258976,cg04042106	0.178333
MUTYH	2	12	cg10797195,cg06623268,cg20797697,cg20318713,cg22675825,cg01924755,cg20511268,cg06788803,cg04580334,cg13841901,cg15457731,cg04597831	0.16296
NBN	4	5	cg07084161,cg22881279,cg13963727,cg14813019,cg17724365	0.168321
NBN	5	5	cg01971612,cg18485485,cg21698802,cg06902669,cg11872321	0.158822
NEIL1	1_A	2	cg00836571,cg27209457	0.174082
NEIL1	1_B	2	cg06784436,cg07928073	0.18476
NEIL2	1	10	cg00873037,cg05267444,cg08325212,cg14033944,cg14684581,cg26752888,cg19560979,cg06498398,cg00598335,cg14329976	0.187835
NEIL3	1	11	cg09475757,cg22833147,cg13996392,cg09089644,cg05367790,cg03237356,cg01203443,cg00883150,cg19570979,cg13743031,cg12624080	0.171931
NHEJ1	2	4	cg20972416,cg18070033,cg02537221,cg06952862	0.14155
NTHL1	2	8	cg19837824,cg09529023,cg06051576,cg06461811,cg02263479,cg05243909,cg01850110,cg06036416	0.156882
NUDT1	1	9	cg00073716,cg05061208,cg04305677,cg22516733,cg10700570,cg07287682,cg04096735,cg01632311,cg08015590	0.144968
OGG1	1	8	cg17319894,cg05439191,cg17285536,cg11841349,cg05574065,cg14201528,cg19391888,cg06268702	0.173956
PALB2	3	16	cg15042806,cg08350734,cg09500317,cg05534473,cg16426870,cg09705885,cg07627390,cg07866179,cg10269081,cg08762306,cg05002041,cg27568561,cg04961445,cg00905951,cg02735133,cg03524104	0.190815
PARP1	1		ch.1.4424447F	0.217818
PARP1	4	7	cg03149313,cg07113065,cg04960271,cg00653565,cg25722198,cg26464410,cg17661881	0.169492
PARP2	1	8	cg26206608,cg26430074,cg18899035,cg24595957,cg19540080,cg15365367,cg15078479,cg01813761	0.192789
PARP3	1	11	cg18108507,cg12762517,cg14974841,cg12345593,cg26140174,cg15577135,cg26059822,cg14262432,cg23013392,cg05677579,cg17253884	0.166321
PCNA	1_A	12	cg02689825,cg22468786,cg12768250,cg04562739,cg07327202,cg14443694,cg04527057,cg11820558,cg01199328,cg01511104,cg05682094,cg26596863	0.142965
PCNA	1_B	9	cg05741483,cg24028161,cg21464091,cg13356366,cg09011324,cg01195281,cg01811543,cg24669856,cg25045098	0.149742
PER1	1	2	cg07592976,cg23363911	0.203926
PER1	2	6	cg07536452,cg06505999,cg27099373,cg11101918,cg10234375,cg07385038	0.154199
PMS1	1	12	cg08891424,cg09979956,cg15241390,cg02701443,cg01944038,cg06900856,cg18838207,cg26381592,cg26708280,cg13941441,cg23004082,cg15945313	0.162521
PMS2	3	12	cg04317940,cg12997166,cg21288207,cg16595953,cg14779627,cg25403084,cg15985338,cg25495217,cg18282264,cg12502785,cg08466138,cg18490802	0.178865
PNKP	2	10	cg04314463,cg25136622,cg08494041,cg26884921,cg03235494,cg09451305,cg03565750,cg02653526,cg00379836,cg01402698	0.169694
POLB	1	9	cg01544807,cg25258812,cg20264731,cg18894794,cg23279929,cg10192369,cg14836868,cg11415932,cg07069743	0.175947
POLD1	1	5	cg11964938,cg25660583,cg02849924,cg16923271,cg06945456	0.154068
POLD1	4	1	cg08201854	0.253463
POLD2	2	10	cg13916931,cg00796814,cg14125469,cg00106499,cg12034187,cg13859861,cg15093556,cg20208648,cg08971981,cg21123509	0.162551
POLD3	1	7	cg06745957,cg19654846,cg16511948,cg16542929,cg01074628,cg20624041,cg11417029	0.204046
POLD3	2	10	cg27076799,cg16342037,cg17174146,cg01551511,cg06467767,cg22212700,cg10330248,cg08839620,cg11913491,cg26717758	0.171859
POLD4	1	8	cg24464260,cg11754314,cg26942196,cg17607737,cg10267855,cg06636354,cg18235480,cg04054600	0.162502
POLE	11	8	cg13190986,cg16246698,cg02501984,cg00464056,cg13505011,cg00630583,cg08829281,cg05508447	0.152698
POLG	5	7	cg05024638,cg12344004,cg14005384,cg05538151,cg20359524,cg17398825,cg22187094	0.154532
POLH	1	12	cg23748185,cg07857181,cg20206224,cg01644979,cg04172851,cg15646497,cg01849007,cg26468274,cg00418743,cg06132324,cg05607577,cg17517964	0.181945
POLI	1	10	cg24496481,cg06720001,cg04730925,cg26764215,cg06807593,cg21581129,cg25396236,cg13113052,cg02447314,cg06539757	0.155354
POLK	1	11	cg08957039,cg02083373,cg04985097,cg23215092,cg11110864,cg17450307,cg12201498,cg21212314,cg11589749,cg00165981,cg07582697	0.162974
POLL	2	12	cg05756109,cg08339719,cg05687210,cg10577585,cg00058771,cg05778996,cg05846894,cg24980609,cg05538387,cg00206052,cg24381933,cg01424147	0.198217
POLM	4	9	cg09791812,cg02176683,cg19725774,cg08940424,cg06434972,cg22340210,cg19236395,cg09899094,cg18022728	0.147048
POLN	9	5	cg12593336,cg02551797,cg14806252,cg05768983,cg25147842	0.18977
POLQ	3	9	cg10960135,cg22279341,cg21097199,cg22955676,cg19524774,cg06267626,cg01352503,cg05990556,cg12374511	0.163096
PRKCDBP	1	2	cg18959478,cg18392783	0.35538
PRKDC	6	9	cg11882144,cg17660110,cg24563317,cg00318618,cg22691796,cg24792272,cg07417733,cg09303136,cg11220133	0.159405
PRPF19	3	12	cg07588442,cg10733145,cg26375147,cg02207312,cg07509094,cg10339344,cg06489295,cg19552494,cg16928657,cg25871843,cg00778920,cg00475085	0.19187
RAD1	1	15	cg20784649,cg18663874,cg24018765,cg11233366,cg25087958,cg09691810,cg23280778,cg20788387,cg10592090,cg13692902,cg13390975,cg06758766,cg04203417,cg07691200,cg11407078	0.17705
RAD17	1	22	cg24123479,cg01178486,cg18652453,cg21413258,cg10987255,cg11951292,cg25129346,cg18459375,cg26072457,cg02688226,cg16271912,cg07546770,cg11641254,cg22080086,cg12460105,cg04847242,cg09169615,cg02594687,cg21949274,cg08432846,cg16290399,cg04526965	0.170591
RAD18	3	8	cg00743056,cg04765422,cg01913632,cg13529619,cg04905789,cg16953067,cg26640549,cg21877238	0.168257
RAD23A	1	7	cg18634848,cg13995374,cg27180563,cg11913104,cg06742493,cg21033655,cg06907141	0.162167
RAD23B	1	8	cg14509390,cg13475031,cg22968991,cg14919562,cg14325160,cg13794334,cg08134337,cg13894624	0.179683
RAD50	1	9	cg08336435,cg10643407,cg07691761,cg05700333,cg01813841,cg24974130,cg13652314,cg12886812,cg04272044	0.16729
RAD51	1	15	cg17467550,cg21465754,cg12032359,cg00608534,cg06043109,cg27373063,cg13943052,cg22879270,cg24234845,cg14086642,cg00499859,cg09235138,cg10343233,cg17955420,cg04662451	0.162099
RAD51B	1	5	cg09424925,cg04433356,cg12803006,cg00709805,cg01273994	0.21456
RAD51C	1	5	cg05214530,cg27221688,cg02118635,cg10487724,cg24099023	0.164873
RAD51D	1	5	cg02740947,cg10960666,cg03433329,cg18603466,cg14330853	0.164959
RAD52	4	7	cg15612927,cg07207891,cg18715511,cg19142411,cg03494525,cg10377764,cg19069347	0.179882
RAD52	5	8	cg01931958,cg09239099,cg14576128,cg15437457,cg08285180,cg07816873,cg01755703,cg26027482	0.189308
RAD54B	5_A	10	cg04496177,cg13257157,cg18433268,cg07154931,cg23639841,cg11474778,cg07918226,cg27091703,cg17818837,cg03024931	0.186321
RAD54B	5_B	3	cg10695234,cg14638351,cg11225571	0.293926
RAD54L	1	7	cg04131943,cg24325883,cg20388062,cg01963221,cg17079378,cg00645897,cg21294209	0.157555
RAD9A	1	11	cg15826130,cg01787047,cg20655434,cg13016378,cg25168288,cg02231295,cg14976978,cg27445893,cg18448361,cg11358634,cg03750407	0.146721
RBBP8	3	16	cg21518938,cg14157947,cg02863476,cg15770728,cg20891565,cg16801093,cg25678532,cg11840168,cg06299186,cg23530053,cg18748973,cg05305025,cg05513509,cg21074855,cg20573396,cg08188828	0.183971
RDM1	1	6	cg26989927,cg07169834,cg02662658,cg10760320,cg16574065,cg14564692	0.261569
RECQL	1	12	cg02744459,cg24125890,cg14838474,cg22228488,cg27141514,cg15162335,cg05389560,cg07167098,cg25052180,cg10358780,cg27536708,cg09170652	0.208403
RECQL4	1	8	cg15857475,cg07270460,cg03349241,cg20512445,cg17368874,cg25544621,cg24681895,cg21092687	0.15599
RECQL5	6	11	cg09636406,cg12602439,cg26561623,cg00589639,cg23639257,cg01592526,cg27254392,cg10576516,cg14251555,cg01394138,cg15820189	0.157833
REV1	9	4	cg13754949,cg22076118,cg19943610,cg12554819	0.162719
REV3L	8	12	cg19282563,cg16603964,cg13051370,cg12160011,cg06500355,cg20106949,cg26369098,cg26292547,cg10830518,cg14634336,cg25136687,cg05487803	0.185511
RIF1	1	7	cg08475827,cg27590781,cg18320648,cg02806927,cg03065822,cg19508488,cg07580652	0.194015
RNF168	1	10	cg04505333,cg12368897,cg16185365,cg04919579,cg13274029,cg20844692,cg18261468,cg04798676,cg07585136,cg02647990	0.169031
RNF4	1	2	cg23000811,cg21479731	0.16193
RNF4	2	8	cg04265971,cg15967188,cg16709901,cg18070394,cg00846340,cg07651857,cg25328202,cg22246187	0.171057
RNF8	1_A	7	cg15689570,cg20974482,cg27597069,cg06777581,cg14011140,cg20661296,cg08393660	0.224027
RNF8	1_B	3	cg22501342,cg24691069,cg02161531	0.298493
RPA1	1	5	cg21920539,cg22295628,cg06176410,cg04005701,cg26733142	0.257604
RPA2	2	10	cg13114166,cg15097019,cg26339992,cg11542231,cg02077165,cg13910983,cg05871607,cg04788931,cg00533620,cg05786725	0.155405
RPA3	1	9	cg01018260,cg13619810,cg25654697,cg10523693,cg17215532,cg13383235,cg24559868,cg14260562,cg10589673	0.178833
RRM2B	3	9	cg13448378,cg09990700,cg04230869,cg26560785,cg20199738,cg24273876,cg00440841,cg07125123,cg09567670	0.18373
SETMAR	1	9	cg16423812,cg26797270,cg22149154,cg00300090,cg06267913,cg24390964,cg14751177,cg06021447,cg15232450	0.147842
SHFM1	3	4	cg26741214,cg23704066,cg15792395,cg13019513	0.160584
SHPRH	5	12	cg15443174,cg12989205,cg14102550,cg27398948,cg00571935,cg16339435,cg11387577,cg06708562,cg02758840,cg11675148,cg26814539,cg18099523	0.166479
SLX1A	2	3	cg15415545,cg19450025,cg07049552	0.360383
SLX1B	1	2	cg00406621,cg07363880	0.520486
SLX4	2	7	cg04924334,cg05951037,cg04211818,cg27110132,cg06733736,cg04157159,cg00143868	0.172943
SMUG1	2	10	cg06552618,cg12411309,cg11887234,cg18426014,cg11247868,cg01013630,cg20592186,cg20622834,cg15844785,cg24488435	0.192768
SSBP1	1	11	cg11407610,cg12442242,cg00746949,cg12774432,cg12473838,cg08596028,cg26449836,cg06736242,cg10154310,cg24980583,cg07925487	0.20896
TDP1	1	16	cg08292286,cg09941202,cg20051795,cg20899382,cg24023606,cg19940437,cg04283218,cg13607316,cg14040945,cg27280296,cg23376870,cg21291347,cg14454278,cg08047124,cg18245631,cg15356780	0.168813
TDP2	2_A	9	cg23020402,cg24966682,cg11076890,cg26842743,cg18867462,cg09247949,cg11611950,cg06753869,cg08929083	0.142455
TDP2	2_B	3	cg15486740,cg06171242,cg09008928	0.174172
TOP2A	4	16	cg11393025,cg03359285,cg25581784,cg15769921,cg26164164,cg07388903,cg14572634,cg21499137,cg22912359,cg15797971,cg25450986,cg08817965,cg26007540,cg09273772,cg17504397,cg26134124	0.178087
TOP2B	5	11	cg09793001,cg08573180,cg18804080,cg19472303,cg03550219,cg23531873,cg12612947,cg03433560,cg21882527,cg19576739,cg18143863	0.155559
TOP3A	7_A	9	cg02944934,cg10471897,cg02753233,cg05202407,cg08951907,cg22766770,cg24431349,cg04668252,cg05462360	0.164362
TOP3A	7_B	2	cg04261877,cg00650006	0.225893
TOP3B	5	7	cg04880506,cg25371038,cg12320968,cg14242091,cg22278400,cg13665940,cg26429095	0.149806
TOPBP1	7	11	cg01135868,cg02387613,cg04814837,cg10174972,cg00991475,cg12655621,cg13024018,cg14218504,cg23543352,cg17260449,cg12524773	0.155962
TP53	2	17	cg07991600,cg02842899,cg08119584,cg22175811,cg02690969,cg04009932,cg05348746,cg00807143,cg16203911,cg14351634,cg25896754,cg12373934,cg26539663,cg23846713,cg17461511,cg21050342,cg18311066	0.174095
TP53BP1	7	8	cg24479965,cg22129639,cg17859659,cg01388144,cg24216889,cg08703324,cg05835456,cg12309516	0.181208
TP53BP1	8_A	9	cg16034669,cg13809469,cg21477530,cg05874476,cg09020461,cg18585940,cg05312278,cg24621607,cg25934944	0.196651
TP53BP1	8_B	1	cg03617487	0.421831
UBE2B	1	11	cg11781344,cg09514527,cg05675008,cg08513100,cg01230929,cg18328404,cg00943950,cg12825946,cg04983925,cg13583085,cg00588727	0.164038
UBE2N	2	10	cg14790421,cg18350524,cg11957880,cg01861284,cg09181473,cg15930798,cg11520568,cg02386416,cg18062925,cg05909892	0.159318
UBE2V2	1	9	cg11634612,cg01653422,cg19632809,cg07264050,cg02377073,cg13246053,cg10806946,cg14473123	0.163458
UNG	1	14	cg11836012,cg15399604,cg03916864,cg20982606,cg01442833,cg22978941,cg25745663,cg27174387,cg19258682,cg18198707,cg20495247,cg07429748,cg12696399,cg06818627	0.163652
WRN	1_A	10	cg05779300,cg25618087,cg07129253,cg18996590,cg01755467,cg18324126,cg23139473,cg09438491,cg04269065,cg19560547	0.149108
WRN	1_B	19	cg23610841,cg07123227,cg03410815,cg21608195,cg08603706,cg03184037,cg15944457,cg07010946,cg02994645,cg08843001,cg04833152,cg19311679,cg20533040,cg00697858,cg04002325,cg09969018,cg24420773,cg02993340,cg03530274	0.183537
XAB2	2	12	cg17819420,cg04294563,cg14709766,cg26146781,cg01311717,cg06869532,cg22501231,cg18683720,cg21867456,cg06737318,cg14036884,cg08450913	0.173914
XPA	2	4	cg24607948,cg14524337,cg06383088,cg07965714	0.188359
XPC	4	17	cg10626541,cg15085322,cg25375453,cg22476542,cg13604223,cg07580707,cg09009275,cg25089332,cg07574621,cg15679153,cg18946802,cg15155672,cg12732814,cg07731455,cg17074969,cg04894169,cg27359949	0.157426
XRCC1	3	9	cg01880404,cg15056687,cg15107336,cg27261378,cg03571548,cg26458270,cg01995811,cg02455501,cg15167433	0.154144
XRCC2	1	9	cg15754040,cg01550681,cg05898482,cg16007573,cg04249525,cg01590844,cg06618968,cg09560365,cg22488067	0.191095
XRCC3	4	6	cg10063260,cg15616173,cg23706441,cg23418208,cg03520401,cg27077050	0.146037
XRCC4	1	19	cg06826808,cg23220475,cg25112586,cg25971314,cg11526560,cg13647118,cg01290701,cg20776169,cg25243721,cg21229536	0.170711
XRCC5	1	8	cg02058949,cg21404906,cg15743157,cg20402579,cg17330695,cg12250705,cg26376157,cg16579354	0.159154
XRCC5	2	2	cg25108567,cg13821577	0.25974
XRCC6	1	8	cg17014841,cg05341057,cg18451310,cg11535522,cg02169098,cg19312935,cg00731913,cg21144673	0.16117
